# Supplementary material for: Identification of Candidate Genes for Red-Eyed (Albinism) Domestic Guppies Using Genomic and Transcriptomic Analyses
Source: Int J Mol Sci. 2024 Feb 11;25(4):2175. doi: 10.3390/ijms25042175 (PMC10888696; doi:10.3390/ijms25042175)
Supplement: Supplementary file 1 [file ijms-25-02175-s001.zip]

Archive with 8 entries (8 files):
- Figure S1 The plot of PCA analysis.tiff
- Table S1 the information of genomic data.xlsx
- Table S2 the information of transcriptomic data.xlsx
- Table S3 the significate SNPs of GWAS.xlsx
- Table S4 gene_count_matrix data of transcriptome analysis.xlsx
- Table S5 the DEGs of transcriptome analysis.xlsx
- Table S6 the enriched GO terms of DEGs.xlsx
- Table S7 the enriched KEGG pathways of DEGs.xlsx
