# Supplementary material for: Identification of Candidate Genes for Red-Eyed (Albinism) Domestic Guppies Using Genomic and Transcriptomic Analyses
Source: Int J Mol Sci. 2024 Feb 11;25(4):2175. doi: 10.3390/ijms25042175 (PMC10888696; doi:10.3390/ijms25042175)
Supplement: Supplementary file 1 [file ijms-25-02175-s001.zip › Table S1 the information of genomic data.xlsx]

## Sheet: Sheet1
Sample Name	Clean Reads	Clean Base	Read Length	Q20(%)	GC(%	Total Mapping Rates	strains	eye color
A1	40036481	12010944300	PE150	98.18	39.59	0.919	Huanglifu Albino	red
A10	40069626	12020887800	PE150	98.45	39.31	0.9157	Huanglifu Albino	red
A11	40083814	12025144200	PE150	98.13	39.3	0.8907	Huanglifu Albino	red
A12	40127189	12038156700	PE150	97.95	39.49	0.9288	Huanglifu Albino	red
A13	38963213	11688963900	PE150	97.97	39.52	0.9174	Huanglifu Albino	red
A14	40152376	12045712800	PE150	97.87	39.49	0.9222	Huanglifu Albino	red
A15	37610234	11283070200	PE150	97.55	39.6	0.9295	Huanglifu Albino	red
A2	40149759	12044927700	PE150	97.82	39.37	0.9287	Huanglifu Albino	red
A3	40124188	12037256400	PE150	98.06	39.77	0.922	Huanglifu Albino	red
A4	40070032	12021009600	PE150	97.85	39.92	0.8992	Huanglifu Albino	red
A5	40062908	12018872400	PE150	97.94	39.5	0.9218	Huanglifu Albino	red
A6	40019752	12005925600	PE150	97.97	39.55	0.9257	Huanglifu Albino	red
C1	40146927	12044078100	PE150	97.23	39.34	0.9301	Huanglaohu	black
C10	40084328	12025298400	PE150	96.59	39.65	0.9236	Huanglaohu	black
C11	40040502	12012150600	PE150	96.38	39.59	0.9239	Huanglaohu	black
C2	40012983	12003894900	PE150	97.15	39.72	0.9151	Huanglaohu	black
C3	40012179	12003653700	PE150	96.94	39.7	0.9296	Huanglaohu	black
C4	40077089	12023126700	PE150	96.72	39.72	0.9244	Huanglaohu	black
C5	40145051	12043515300	PE150	97	39.75	0.9222	Huanglaohu	black
C6	40072053	12021615900	PE150	96.88	39.23	0.9258	Huanglaohu	black
C7	40081600	12024480000	PE150	97.04	39.52	0.9323	Huanglaohu	black
C8	38976457	11692937100	PE150	96.58	40.43	0.9145	Huanglaohu	black
C9	40151375	12045412500	PE150	96.76	39.7	0.9228	Huanglaohu	black
D1	40042438	12012731400	PE150	97.81	39.65	0.8715	Binglan	black
D2	40006473	12001941900	PE150	96.81	39.62	0.9273	Binglan	black
D3	40103596	12031078800	PE150	96.96	39.56	0.9289	Binglan	black
D4	39518574	11855572200	PE150	96.47	39.44	0.932	Binglan	black
E10	40015571	12004671300	PE150	96.94	40.11	0.8946	Gold1	red
E17	40126111	12037833300	PE150	96.98	39.63	0.8519	Gold1	red
E18	40049824	12014947200	PE150	96.98	40.09	0.8246	Gold1	red
E22	40123592	12037077600	PE150	96.69	39.86	0.8246	Gold1	red
E23	32056898	9617069400	PE150	96.55	39.93	0.8129	Gold1	red
E4	40081940	12024582000	PE150	96.58	39.74	0.9224	Gold1	red
E5	40092185	12027655500	PE150	97.47	39.11	0.905	Gold1	red
E8	40115297	12034589100	PE150	96.98	40.25	0.9086	Gold1	red
E9	40077986	12023395800	PE150	97.27	40.36	0.9118	Gold1	red
H1	40055066	12016519800	PE150	98.11	40.1	0.9241	Tiankonglan1	red
H10	40003100	12000930000	PE150	98.14	39.67	0.9155	Tiankonglan1	red
H2	40027935	12008380500	PE150	98.09	39.76	0.9141	Tiankonglan1	red
H3	40105558	12031667400	PE150	97.99	39.55	0.9217	Tiankonglan1	red
H4	40037965	12011389500	PE150	97.78	39.68	0.9129	Tiankonglan1	red
H5	40005413	12001623900	PE150	98.06	39.8	0.8992	Tiankonglan1	red
H6	40070971	12021291300	PE150	98.09	39.92	0.8693	Tiankonglan1	red
H7	40146244	12043873200	PE150	98.19	40.15	0.9209	Tiankonglan1	red
H9	40105573	12031671900	PE150	97.68	39.62	0.9254	Tiankonglan1	red
J1	40136044	12040813200	PE150	97.97	40.13	0.8589	Yidianhong	black
J10	40070564	12021169200	PE150	95.76	40.08	0.8939	Yidianhong	black
J2	40059894	12017968200	PE150	98.18	40.19	0.8341	Yidianhong	black
J3	40092376	12027712800	PE150	98.07	39.85	0.8646	Yidianhong	black
J4	40108619	12032585700	PE150	98.17	40.52	0.8541	Yidianhong	black
J5	40049415	12014824500	PE150	96.2	39.93	0.8643	Yidianhong	black
J6	40037124	12011137200	PE150	96.71	39.99	0.8881	Yidianhong	black
J7	40100070	12030021000	PE150	96.21	40.01	0.8652	Yidianhong	black
J8	40137539	12041261700	PE150	96.23	40	0.8453	Yidianhong	black
J9	40019407	12005822100	PE150	96.22	39.98	0.9048	Yidianhong	black
K10	40062613	12018783900	PE150	97.19	39.83	0.9236	Huangjin mosaic	red
K11	39974768	11992430400	PE150	96.31	39.59	0.9246	Huangjin mosaic	red
K12	40040430	12012129000	PE150	96.98	39.51	0.9228	Huangjin mosaic	red
K13	38279738	11483921400	PE150	96.38	39.59	0.9217	Huangjin mosaic	red
K14	40057365	12017209500	PE150	96.42	39.46	0.9195	Huangjin mosaic	red
K15	40111196	12033358800	PE150	96.86	39.7	0.9179	Huangjin mosaic	red
K5	40054849	12016454700	PE150	96.97	39.41	0.9233	Huangjin mosaic	red
K6	40063082	12018924600	PE150	97	39.9	0.9239	Huangjin mosaic	red
K7	40053809	12016142700	PE150	96.39	39.62	0.9206	Huangjin mosaic	red
K8	40021272	12006381600	PE150	96.78	39.52	0.9231	Huangjin mosaic	red
K9	37822447	11346734100	PE150	96.73	39.86	0.9241	Huangjin mosaic	red
L1	40037835	12011350500	PE150	96.06	39.74	0.9211	Lanlifu	black
L2	40032689	12009806700	PE150	96.35	39.82	0.9194	Lanlifu	black
L3	40024898	12007469400	PE150	96.27	39.71	0.9264	Lanlifu	black
L4	40107329	12032198700	PE150	95.96	39.66	0.9246	Lanlifu	black
L5	40014195	12004258500	PE150	96.24	39.5	0.9271	Lanlifu	black
L6	40027596	12008278800	PE150	96.71	41.02	0.9133	Lanlifu	black
L7	40002656	12000796800	PE150	96.36	39.9	0.9205	Lanlifu	black
N1	40068264	12020479200	PE150	96.97	39.31	0.8726	Gold2	red
N2	40121714	12036514200	PE150	96.34	39.78	0.854	Gold2	red
S1	40141222	12042366600	PE150	97.62	39.56	0.9263	Brazilian Red Fan	black
S10	40145451	12043635300	PE150	96.3	39.78	0.9	Brazilian Red Fan	black
S11	40059516	12017854800	PE150	96.08	39.9	0.9196	Brazilian Red Fan	black
S12	40104522	12031356600	PE150	96.09	39.82	0.9226	Brazilian Red Fan	black
S2	40082573	12024771900	PE150	97.79	39.8	0.9253	Brazilian Red Fan	black
S3	40146119	12043835700	PE150	96.32	39.54	0.9236	Brazilian Red Fan	black
S4	40019103	12005730900	PE150	97.59	39.59	0.9277	Brazilian Red Fan	black
S5	40044504	12013351200	PE150	96.34	39.83	0.92	Brazilian Red Fan	black
S6	40026673	12008001900	PE150	96.07	39.93	0.9196	Brazilian Red Fan	black
S7	40090109	12027032700	PE150	96.56	39.9	0.9197	Brazilian Red Fan	black
S8	39527939	11858381700	PE150	95.92	39.93	0.9173	Brazilian Red Fan	black
S9	40065773	12019731900	PE150	96.35	39.88	0.9182	Brazilian Red Fan	black
T1	40018991	12005697300	PE150	96.69	39.59	0.9116	Tiankonglan2	red
T14	40057550	12017265000	PE150	96.77	39.51	0.9281	Tiankonglan2	red
T15	38399099	11519729700	PE150	95.97	39.44	0.9269	Tiankonglan2	red
T16	40076329	12022898700	PE150	96.5	39.3	0.9247	Tiankonglan2	red
T17	40072043	12021612900	PE150	96.37	39.05	0.9262	Tiankonglan2	red
T18	40005743	12001722900	PE150	96.95	39.95	0.9255	Tiankonglan2	red
T19	40072951	12021885300	PE150	96.72	39.34	0.9271	Tiankonglan2	red
T2	40116106	12034831800	PE150	96.17	39.8	0.91	Tiankonglan2	red
T20	40100674	12030202200	PE150	96.73	40.41	0.7208	Tiankonglan2	red
T21	40154644	12046393200	PE150	97.05	39.89	0.9231	Tiankonglan2	red
T22	40010836	12003250800	PE150	97.01	39.62	0.9218	Tiankonglan2	red
T23	38576641	11572992300	PE150	96.38	39.58	0.9224	Tiankonglan2	red
T24	39400660	11820198000	PE150	96.34	39.69	0.9175	Tiankonglan2	red
T25	40038161	12011448300	PE150	96.81	39.82	0.9195	Tiankonglan2	red
T3	40131827	12039548100	PE150	96.16	39.02	0.9018	Tiankonglan2	red
T4	40098685	12029605500	PE150	96.09	39.54	0.9149	Tiankonglan2	red
T5	40026494	12007948200	PE150	96.64	39.3	0.9215	Tiankonglan2	red
T6	40092268	12027680400	PE150	96.64	39.18	0.9122	Tiankonglan2	red
T7	40042520	12012756000	PE150	97.01	39.34	0.921	Tiankonglan2	red
X1	40098340	12029502000	PE150	96.43	40.01	0.913	Xiangyabai	black
X10	40127580	12038274000	PE150	96.98	40.02	0.8045	Xiangyabai	black
X11	40091319	12027395700	PE150	96.74	40.62	0.9119	Xiangyabai	black
X12	40119586	12035875800	PE150	96.17	40.2	0.7888	Xiangyabai	black
X13	40120713	12036213900	PE150	95.67	39.88	0.83	Xiangyabai	black
X14	40000769	12000230700	PE150	97.89	40.28	0.8033	Xiangyabai	black
X15	40026640	12007992000	PE150	97.82	39.72	0.8344	Xiangyabai	black
X2	40162092	12048627600	PE150	96.99	40.7	0.9161	Xiangyabai	black
X3	40107842	12032352600	PE150	96.05	39.74	0.921	Xiangyabai	black
X4	40029009	12008702700	PE150	95.8	40.26	0.8879	Xiangyabai	black
X5	40025816	12007744800	PE150	96.39	40.45	0.9219	Xiangyabai	black
X6	40130640	12039192000	PE150	95.6	39.66	0.9219	Xiangyabai	black
X7	40095075	12028522500	PE150	96.17	39.76	0.9251	Xiangyabai	black
X8	40072658	12021797400	PE150	96.24	39.89	0.9061	Xiangyabai	black
X9	40040149	12012044700	PE150	96.66	39.86	0.9147	Xiangyabai	black
