# Supplementary material for: Identification of Candidate Genes for Red-Eyed (Albinism) Domestic Guppies Using Genomic and Transcriptomic Analyses
Source: Int J Mol Sci. 2024 Feb 11;25(4):2175. doi: 10.3390/ijms25042175 (PMC10888696; doi:10.3390/ijms25042175)
Supplement: Supplementary file 1 [file ijms-25-02175-s001.zip › Table S2 the information of transcriptomic data.xlsx]

## Sheet: Sheet1
Sample Name	Clean Reads	Clean Base	Read Length	Q20(%)	GC(%)	Total Mapping Rates	strains	eye color
E17	24006844	7202053200	PE150	95.82	47.64	0.9063	Gold1	red
E22	24057985	7217395500	PE150	95.81	47.83	0.9063	Gold1	red
E23	24138590	7241577000	PE150	95.77	47.64	0.9054	Gold1	red
H2	24079155	7223746500	PE150	95.83	47.34	0.9045	Tiankonglan1	red
H4	24006576	7201972800	PE150	95.82	47.43	0.9046	Tiankonglan1	red
H5	24022469	7206740700	PE150	95.84	47.35	0.9051	Tiankonglan1	red
J1	18869317	5660795100	PE150	96.05	47.78	0.9062	Yidianhong	black
J2	27787034	8336110200	PE150	95.7	47.96	0.8943	Yidianhong	black
J3	24118971	7235691300	PE150	96.2	47.69	0.906	Yidianhong	black
S1	24134798	7240439400	PE150	97.2	48.5	0.9029	Brazilian	black
S2	24104338	7231301400	PE150	97.25	48.48	0.9045	Brazilian	black
S3	24010417	7203125100	PE150	97.27	48.2	0.9062	Brazilian	black
T21	24032060	7209618000	PE150	95.79	47.44	0.9034	Tiankonglan2	red
T22	24214783	7264434900	PE150	95.41	48.21	0.8937	Tiankonglan2	red
T23	24014100	7204230000	PE150	95.88	47.57	0.9067	Tiankonglan2	red
T4	24076611	7222983300	PE150	97.21	48.25	0.9027	Tiankonglan2	red
T5	24081528	7224458400	PE150	97.27	48.59	0.9053	Tiankonglan2	red
T6	24104750	7231425000	PE150	97.27	47.81	0.9044	Tiankonglan2	red
X4	18950800	5685240000	PE150	96.19	47.59	0.9138	Xiangyabai	black
X5	24122713	7236813900	PE150	96.12	47.32	0.9094	Xiangyabai	black
X6	24105021	7231506300	PE150	96.08	47.16	0.9115	Xiangyabai	black
