# Supplementary material for: Identification of Candidate Genes for Red-Eyed (Albinism) Domestic Guppies Using Genomic and Transcriptomic Analyses
Source: Int J Mol Sci. 2024 Feb 11;25(4):2175. doi: 10.3390/ijms25042175 (PMC10888696; doi:10.3390/ijms25042175)
Supplement: Supplementary file 1 [file ijms-25-02175-s001.zip › Table S3 the significate SNPs of GWAS.xlsx]

## Sheet: gemma
#CHROM	POS	REF	ALT	P_WALD	GENE NAME
4	17369146	T	C	2.25629e-17	nme7
4	17302046	C	T	2.30474e-17	dpt
4	17320328	A	C	1.89048e-16	dpt-atp1b1a
4	17320941	G	A	5.81619e-16	dpt-atp1b1a
4	17378171	A	G	7.53636e-16	zgc:172121
4	17348850	T	G	1.6609e-15	atp1b1a
4	17356626	C	T	2.58319e-15	nme7
4	17366454	C	T	3.38108e-15	zgc:172121
4	17319657	G	A	3.61745e-15	dpt-atp1b1a
4	17328988	A	G	4.20103e-15	dpt-atp1b1a
4	17289603	G	C	6.19882e-15	ZBTB11
4	17317551	G	A	6.26459e-15	dpt-atp1b1a
4	17276094	AT	A	6.70035e-15	ZBTB11
4	17291265	T	G	9.04977e-15	ZBTB11
4	17364973	G	GAA	9.55173e-15	nme7
4	17323697	T	G	1.33638e-14	dpt-atp1b1a
4	17372435	C	T	1.9316e-14	nme7
4	17292722	G	A	3.06811e-14	ZBTB11
4	17276634	A	T	3.21511e-14	ZBTB11
4	15908422	G	A	2.86915e-13	kyat3-lmo4b
4	17381538	A	G	4.38624e-13	bivm
4	17433938	G	A	4.80004e-13	tmem131
4	17347148	C	A	5.15857e-13	atp1b1a
4	17337352	A	G	5.37854e-13	atp1b1a
4	17406769	T	G	1.26895e-12	tmem131
4	15929479	A	G	2.64314e-12	kyat3-lmo4b
4	15925425	C	T	4.07974e-12	kyat3-lmo4b
4	17373791	T	C	4.4476e-12	zgc:172121
4	17432162	C	T	5.11732e-12	tmem131
4	17430001	G	T	5.64903e-12	tmem131
4	17371004	T	A	9.92891e-12	nme7
4	15927394	G	A	1.23125e-11	kyat3-lmo4b
4	15923755	T	A	1.37759e-11	kyat3-lmo4b
4	17430441	G	A	1.40176e-11	tmem131
4	17398644	C	G	1.5673e-11	si:ch211-201h21.5
4	17420602	G	GAGA	1.83259e-11	tmem131
4	17415034	G	C	1.90309e-11	tmem131
4	17322700	T	A	2.27108e-11	dpt-atp1b1a
4	17421889	T	G	3.99467e-11	tmem131
4	15882243	C	T	5.05012e-11	kyat3-lmo4b
4	16752127	G	C	5.8153e-11	cep63
4	17309716	C	T	6.57829e-11	dpt
4	15927739	C	T	6.92748e-11	kyat3-lmo4b
4	15888337	C	T	7.59883e-11	kyat3-lmo4b
4	17425355	TA	T	7.60159e-11	tmem131
4	17383905	C	T	7.82707e-11	bivm
4	15928743	G	A	9.17925e-11	kyat3-lmo4b
4	16431698	G	T	9.91101e-11	kif1aa
4	16385964	C	A	1.03321e-10	atg4b
4	17282572	T	G	1.04884e-10	tp63
4	15902946	G	T	1.07028e-10	kyat3-lmo4b
4	15905467	T	C	1.51282e-10	kyat3-lmo4b
4	17310860	G	A	1.78378e-10	dpt
4	16379136	C	T	1.88693e-10	boka
4	16756105	C	A	2.0389e-10	cep63
4	15894531	A	T	2.52663e-10	kyat3-lmo4b
4	17333297	T	A	6.16593e-10	atp1b1a
4	17331317	T	A	6.24886e-10	atp1b1a
4	16381761	A	G	6.74702e-10	boka
4	17432827	G	T	7.12216e-10	tmem131
4	16394845	G	A	8.70849e-10	dtymk
4	16403441	C	T	8.70849e-10	dtymk
4	17383571	A	G	8.83232e-10	bivm
4	17331624	G	C	8.84602e-10	atp1b1a
4	16455327	A	G	1.04326e-09	kif1aa
4	15882544	G	A	1.05211e-09	kyat3-lmo4b
4	16632460	C	T	1.24575e-09	ryk
4	15896959	G	T	1.26008e-09	kyat3-lmo4b
4	16445168	A	G	1.39467e-09	kif1aa
4	16525371	G	A	1.40768e-09	klhl30-sned1
4	17322334	A	G	1.53012e-09	dpt-atp1b1a
4	17357348	C	T	1.65489e-09	nme7
4	17332974	A	C	1.65496e-09	atp1b1a
4	15871038	A	C	1.99786e-09	kyat3-lmo4b
4	17250825	C	G	2.10853e-09	tp63
4	15903683	G	A	2.12559e-09	kyat3-lmo4b
4	17446682	T	C	2.20095e-09	tmem131-cnga3a
4	16613965	G	A	2.46146e-09	ryk
4	17660211	C	A	2.65679e-09	GABRG3
4	18167098	A	G	2.68182e-09	ENSPREG00000018047
4	16675710	T	C	3.3228e-09	slco2a1
4	15579097	A	C	3.3393e-09	barhl2-lrrc8db
4	16380742	G	A	3.49621e-09	boka
4	15704885	G	T	4.22543e-09	barhl2-lrrc8db
4	17548494	C	T	4.66726e-09	atp10a-gabrb3
4	16750219	A	G	5.04829e-09	cep63
4	17402571	A	T	5.17127e-09	tmem131
4	15869176	G	A	5.70548e-09	kyat3-lmo4b
4	16448091	T	A	6.24802e-09	kif1aa
4	17192862	T	C	6.26781e-09	tprg1
4	15896154	T	C	6.4627e-09	kyat3-lmo4b
4	16574314	AAAAG	A	6.58379e-09	sned1
4	16384579	A	AG	6.60136e-09	atg4b
4	17362107	C	T	6.70305e-09	nme7
4	15868518	A	G	7.08142e-09	kyat3-lmo4b
4	16441687	A	G	7.54619e-09	kif1aa
4	16566144	A	G	7.54986e-09	klhl30-sned1
4	16749558	A	G	7.67062e-09	cep63
4	15895280	G	T	7.83655e-09	kyat3-lmo4b
4	16391411	AAC	A	8.51071e-09	atg4b
4	17250077	C	G	9.00222e-09	tprg1-tp63
4	17262380	G	C	9.00222e-09	tp63
4	16444706	T	TA	9.25453e-09	kif1aa
4	16590626	C	T	1.0345e-08	sned1
4	15843412	C	T	1.07066e-08	kyat3-lmo4b
4	16532694	C	T	1.07438e-08	klhl30-sned1
4	15929163	TAACAGCCGATA	T	1.17507e-08	kyat3-lmo4b
4	16752971	T	C	1.22804e-08	cep63
4	16600468	C	T	1.24915e-08	sned1
4	17770644	G	A	1.24944e-08	herc2
4	17703618	C	A	1.26239e-08	oca2
4	16411725	G	A	1.30922e-08	agxta
4	15848706	T	A	1.3978e-08	kyat3-lmo4b
4	16751093	C	T	1.49534e-08	cep63
4	17243325	T	C	1.55394e-08	tprg1-tp63
4	16410980	G	C	1.72973e-08	agxta
4	15847921	G	A	1.73702e-08	kyat3-lmo4b
4	16388992	T	C	2.00352e-08	boka
4	15842870	C	G	2.10888e-08	kyat3-lmo4b
4	13919679	G	T	2.13086e-08	nlgn1-NAALADL2
4	16753353	A	G	2.18814e-08	cep63
4	17446995	G	T	2.30967e-08	tmem131-cnga3a
4	16430204	T	C	2.34236e-08	ttc39c
4	16159568	T	C	2.36146e-08	sox14-hdlbpa
4	17514805	G	A	2.46064e-08	atp10a
4	16365953	A	G	2.49661e-08	boka
4	17410657	C	T	2.56717e-08	tmem131
4	17299997	C	A	2.70661e-08	ZBTB11-dpt
4	17516034	A	G	2.74147e-08	atp10a
4	15815011	T	C	2.82606e-08	kyat3-lmo4b
4	17358788	T	G	2.85479e-08	nme7
4	16814130	T	A	2.89721e-08	sap130a
4	17558221	G	A	2.93818e-08	gabrb3
4	15728116	A	T	3.05338e-08	lrrc8c
4	15839756	C	A	3.12153e-08	kyat3-lmo4b
4	15735128	T	C	3.23335e-08	lrrc8c-kyat3
4	17626784	T	C	3.23773e-08	GABRG3
4	17594093	T	C	3.28735e-08	gabra5
4	16920982	C	T	3.33475e-08	bcl6aa-lpp
4	17458944	A	G	3.35502e-08	ube3a
4	17461407	A	T	3.35502e-08	cnga3a
4	17462566	C	T	3.35502e-08	cnga3a
4	17511176	G	T	3.35502e-08	atp10a
4	17709085	T	C	3.51216e-08	oca2
4	16722251	A	T	3.53771e-08	rab6ba
4	16976594	A	T	3.75718e-08	bcl6aa-lpp
4	17001755	C	T	3.75718e-08	lpp
4	17295315	C	T	3.8087e-08	ZBTB11-dpt
