# Supplementary material for: Identification of Candidate Genes for Red-Eyed (Albinism) Domestic Guppies Using Genomic and Transcriptomic Analyses
Source: Int J Mol Sci. 2024 Feb 11;25(4):2175. doi: 10.3390/ijms25042175 (PMC10888696; doi:10.3390/ijms25042175)
Supplement: Supplementary file 1 [file ijms-25-02175-s001.zip › Table S4 gene_count_matrix data of transcriptome analysis.xlsx]

## Sheet: Sheet1
gene_id	E17	E22	E23	H2	H4	H5	T21	T22	T23	T4	T5	T6	X4	X5	X6	J1	J2	J3	S1	S2	S3
MSTRG.3351|slc22a7a	37	0	0	11	10	29	0	0	15	0	0	0	6	17	0	7	0	4	0	0	0
ENSPREG00000009263|wnt2ba	30	30	72	24	16	33	23	27	34	24	20	33	9	24	25	26	53	30	22	18	9
MSTRG.20698|kcnab2a	16	8	16	42	19	5	19	4	22	4	15	46	0	42	3	25	54	11	35	53	30
MSTRG.25194|upb1	430	492	204	103	205	41	441	528	7	684	685	485	159	572	416	166	347	306	305	433	320
MSTRG.10835|aldh9a1b	0	0	0	0	1	1	0	0	3	2	0	3	0	0	2	0	0	4	2	0	0
MSTRG.25699|UBQLN1	0	0	0	0	0	0	0	0	0	0	0	0	0	0	0	0	0	0	0	0	0
MSTRG.18497|eprs1	218	229	208	116	182	146	289	322	181	262	77	197	99	119	107	210	272	768	685	342	366
MSTRG.22923|nphp4	5	0	5	0	6	4	5	0	0	4	0	12	4	9	5	7	21	20	2	5	10
MSTRG.4026|sfxn5b	79	12	34	18	54	14	82	11	34	57	28	102	17	36	120	61	39	40	24	41	42
MSTRG.24522|map3k14a	25	23	21	28	477	378	31	40	22	18	194	806	58	17	51	448	29	14	126	37	694
MSTRG.11448	0	0	0	0	0	0	0	0	0	0	0	0	0	0	0	0	0	0	0	0	0
MSTRG.7616|TCERG1	1045	1059	521	739	843	852	649	639	54	1142	1062	664	513	912	747	746	931	852	743	702	847
MSTRG.10517|eny2	26	74	27	37	50	63	65	44	51	35	17	18	25	44	36	29	46	46	28	7	19
MSTRG.6555|rtn4rl1b	0	0	0	0	0	1	0	0	0	0	0	0	0	0	0	0	0	0	0	0	0
MSTRG.4446|polr2b	2797	2084	2410	2920	2486	2979	3013	1762	2790	4381	3073	2319	2814	2353	3301	2181	4186	1483	3338	4377	3536
MSTRG.19848	87	5	4	4	12	9	479	208	407	583	514	714	481	502	696	223	367	460	328	176	368
MSTRG.19849	458	121	162	174	170	92	103	101	102	51	64	63	56	400	58	133	150	87	80	444	64
MSTRG.19847	75	211	0	70	0	83	75	76	139	0	0	154	0	135	0	176	242	116	0	0	157
MSTRG.19844	2559	2760	2004	2570	2353	2392	2300	2417	2556	2261	2042	2186	1756	2310	2400	1673	2041	1906	1697	1670	1779
MSTRG.19842	150	94	161	360	361	313	170	296	147	272	235	75	94	73	53	268	767	254	297	854	353
MSTRG.19843	89	57	128	382	360	338	468	186	922	248	259	172	140	72	91	176	427	296	432	122	127
MSTRG.19840	693	672	376	363	357	370	403	476	448	870	876	459	364	331	313	234	386	341	510	593	382
MSTRG.19841	184	157	167	215	227	207	178	113	146	155	127	179	99	160	235	174	276	275	237	203	212
MSTRG.15172	19	16	19	20	9	19	9	2	2	2	0	11	8	11	10	4	49	48	21	3	51
MSTRG.15173	16	8	22	51	38	27	26	12	46	18	5	12	18	22	23	25	101	128	94	34	66
MSTRG.15170	1814	1540	2496	1655	1806	1911	764	1753	1036	1082	1024	1227	594	952	706	2103	3229	2467	2838	2306	2552
MSTRG.15171	0	0	1	2	1	1	1	1	0	1	1	2	1	2	0	1	3	2	2	1	1
MSTRG.15176	1843	2328	2278	2156	2100	2466	2602	2385	1689	2280	3056	3460	1401	1462	3146	1627	2418	4508	3535	3366	3910
MSTRG.15177	507	693	520	681	650	613	685	444	562	664	517	528	337	701	384	541	753	742	1287	1072	1274
MSTRG.25430|rnft2	45	59	41	42	58	58	22	47	256	62	47	52	86	40	51	34	26	44	186	40	39
MSTRG.15175	290	60	257	118	139	89	184	205	270	120	101	210	158	53	154	103	207	276	93	100	122
MSTRG.15178	10	0	10	0	0	0	0	11	0	11	29	16	9	0	3	0	0	0	0	0	0
MSTRG.15179	30	15	26	10	19	15	20	23	17	23	21	25	13	11	19	15	37	23	95	72	80
MSTRG.10522	0	0	0	0	0	0	0	0	0	0	0	0	0	0	0	0	0	0	0	0	0
MSTRG.10523	396	368	387	350	301	347	367	342	406	301	241	321	128	209	278	235	376	278	288	193	225
MSTRG.10520	637	525	545	616	584	682	593	510	498	426	385	556	407	696	506	518	746	745	501	500	481
MSTRG.10521	1155	1080	688	1017	1100	894	1134	693	1538	1241	1692	1144	798	969	1075	638	804	714	1107	1286	1230
MSTRG.10526	106	114	88	57	103	75	89	113	95	95	107	83	68	96	86	67	109	71	64	108	129
MSTRG.10527	714	793	735	1008	922	935	998	1017	749	677	741	680	740	702	881	1083	1488	1127	1163	1661	1334
MSTRG.10524	3	34	23	0	25	2	39	23	12	38	21	39	8	17	3	11	9	5	7	6	0
MSTRG.10525	2688	2527	2102	1812	1939	2028	1773	1805	1845	2343	2225	2650	1208	1882	1466	1440	2241	2234	1816	1574	1719
MSTRG.10529	399	351	411	379	423	466	420	390	401	455	452	527	234	179	366	335	659	641	545	428	468
MSTRG.15290|SLC22A17	0	1	0	0	0	0	1	1	0	0	0	0	0	0	0	0	0	0	0	0	4
MSTRG.12303|SYNPO2	208	147	232	134	209	119	205	101	205	41	14	29	9	38	15	170	219	194	28	21	6
ENSPREG00000022307	0	0	0	0	0	0	0	0	0	0	0	0	0	0	0	0	0	0	0	0	0
MSTRG.18315	258	169	165	135	101	122	205	449	376	227	246	191	81	246	140	183	169	84	141	105	135
MSTRG.17895|si:ch211-244b2.4	2	2	1	1	0	1	2	1	1	2	2	1	3	6	0	3	2	7	1	1	2
ENSPREG00000022301	0	5	4	8	9	8	23	6	7	6	9	14	0	4	0	10	21	27	40	43	11
MSTRG.11105|rab11bb	180	182	157	108	130	169	135	184	203	204	112	160	63	130	118	120	178	215	175	150	207
MSTRG.14943|tex30	0	0	1	1	1	0	0	1	1	1	1	1	0	0	1	0	0	1	1	2	0
MSTRG.5660	392	350	430	414	449	329	445	501	428	532	607	441	296	421	424	402	497	485	431	554	526
MSTRG.5661	1452	1402	1388	1124	1291	1246	1300	1122	1117	1466	1386	1301	861	1129	1126	1478	2310	1967	1706	1203	1689
MSTRG.5662	4769	5277	4061	3090	3030	3205	3112	3249	2934	7896	8774	8692	3983	5531	7157	2272	3015	3112	2779	3341	2691
MSTRG.5663	676	639	533	465	485	461	446	402	429	612	583	552	499	574	347	355	494	466	365	386	413
MSTRG.5664	32	38	59	34	45	25	42	25	56	54	49	54	42	32	38	31	70	71	103	51	69
MSTRG.5665	851	1101	786	765	760	1152	728	975	1016	428	563	615	268	468	385	487	572	595	867	486	336
MSTRG.23609|csad	0	0	0	0	0	0	0	0	1	1	1	0	0	0	0	0	0	0	0	0	0
MSTRG.9781|lypc	2	1	1	2	67	2	2	3	6	2	2	0	2	0	20	8	26	2	5	4	12
MSTRG.9708|lingo4b	2	1	1	1	2	1	2	2	1	2	1	2	1	1	2	1	2	2	3	2	2
MSTRG.6145|ddx54	761	704	486	480	400	515	485	510	459	644	551	712	385	550	429	443	514	506	586	529	514
MSTRG.18149|cntn1b	2019	988	1612	1210	880	1755	2687	1641	1031	1226	563	48	825	1336	1217	1317	3341	3109	2997	2144	3333
MSTRG.10153|gba	0	0	2	0	0	3	0	0	0	1	0	0	2	0	2	0	0	2	2	1	0
MSTRG.4997|zgc:63863	0	0	0	0	0	0	0	0	0	0	0	0	0	0	0	0	0	0	0	0	0
MSTRG.17236	301	338	280	368	353	365	292	292	326	339	401	308	218	274	208	218	375	291	397	336	382
ENSPREG00000016785	0	0	0	0	0	0	0	0	0	0	0	0	0	0	0	0	0	0	0	0	0
MSTRG.3848	60	73	70	40	61	70	68	51	65	32	27	16	22	42	20	49	91	73	37	13	32
MSTRG.10089|irgq2	107	56	124	101	42	145	117	185	105	201	145	184	98	217	333	207	262	234	363	275	356
MSTRG.3842	0	0	0	0	0	0	0	0	0	0	1	0	0	0	0	0	0	0	0	1	2
MSTRG.22548|si:dkey-29p10.4	156	177	98	90	81	102	123	113	167	104	79	89	79	86	90	240	204	130	117	100	152
MSTRG.3840	2296	2438	2105	2248	2088	2372	2360	1738	1716	4317	4428	4823	2279	2497	3868	1034	2008	1071	1888	1917	2093
MSTRG.3841	1149	1089	1089	1149	1287	1237	1120	1078	1030	1011	920	1013	694	946	963	927	1270	1316	1011	1015	1142
MSTRG.3846	0	0	0	0	0	1	3	0	0	1	0	1	6	0	0	0	0	1	1	0	0
MSTRG.3844	0	0	1	0	1	0	0	1	0	0	1	0	0	1	0	5	9	11	1	3	3
MSTRG.3845	5	0	2	3	0	6	13	2	1	2	0	1	2	2	3	0	3	2	2	2	1
MSTRG.22440|ddb2	365	270	200	95	24	85	60	29	18	67	54	227	225	29	354	72	47	108	41	24	34
MSTRG.18719	688	654	490	635	658	585	603	633	789	658	615	634	386	490	367	512	715	721	563	605	544
MSTRG.18718	425	333	370	389	536	398	355	369	416	285	287	402	299	320	358	351	415	368	459	323	349
MSTRG.12364|SNORD31	6	8	5	6	3	7	5	2	3	4	5	4	4	4	5	6	6	6	4	2	4
MSTRG.12364|SNORD30	0	0	0	0	0	0	0	1	1	0	0	0	0	0	1	0	0	0	0	1	1
MSTRG.18715	1	2	2	13	11	3	8	6	6	13	15	10	2	5	5	4	5	6	17	28	6
ENSPREG00000002449|or115-15	0	3	0	0	13	0	0	0	0	0	2	0	0	0	0	0	0	0	0	0	0
MSTRG.18717	1	0	0	0	0	0	0	0	0	0	0	0	0	0	0	1	2	0	1	0	0
MSTRG.18716	2664	2662	764	2051	2583	2359	2447	2208	1529	2192	1196	198	618	2275	2315	1432	2025	1156	287	475	877
MSTRG.18711	14	40	16	11	23	13	33	5	14	41	42	26	34	24	21	23	24	22	28	19	31
MSTRG.24616|emc10	903	662	662	617	720	697	819	782	738	1141	1016	871	556	659	686	644	737	733	832	1012	727
MSTRG.18713	77	48	42	35	49	42	25	87	28	67	48	79	45	43	52	64	70	34	55	47	31
MSTRG.18712	3	1	0	0	0	0	1	9	0	2	1	1	2	1	0	0	3	5	0	0	0
ENSPREG00000017780	2	0	0	0	0	5	0	0	0	0	0	0	0	0	0	0	0	0	0	0	0
MSTRG.20898|klhdc7a	0	0	108	0	0	155	58	0	0	105	93	0	0	0	215	0	150	0	0	0	0
MSTRG.21523|grm6b	42	72	39	10	93	78	93	72	29	16	33	14	8	86	1	14	28	32	67	27	280
ENSPREG00000018256|atoh1a	4	0	0	2	0	0	0	0	0	0	0	0	0	0	0	0	0	5	0	0	2
MSTRG.11375|TTC39C	0	0	0	0	0	0	0	0	0	0	0	0	1	0	0	0	0	0	26	0	0
MSTRG.18682|tpp2	351	213	78	43	452	539	278	124	497	80	0	31	0	547	54	398	613	448	650	549	640
MSTRG.11861|ALPK1	120	131	69	43	42	58	57	76	61	46	97	45	45	71	41	52	43	43	15	17	34
MSTRG.10784|CNMD	165	215	303	274	271	398	295	244	343	222	138	161	140	285	291	147	487	487	221	295	216
MSTRG.6311	76	50	55	37	34	49	49	43	56	53	11	37	27	109	16	25	63	40	46	19	32
MSTRG.6310	219	232	155	184	181	204	163	154	247	296	211	244	191	680	155	116	177	112	157	124	142
MSTRG.6313	28	15	34	27	32	20	0	25	3	10	2	10	12	19	6	10	12	17	2	4	2
MSTRG.25452|camsap1b	15	28	26	14	24	21	29	13	47	20	0	25	80	20	15	50	89	45	62	68	105
MSTRG.6315	35	31	39	17	18	29	19	17	27	9	12	12	10	12	13	24	26	20	24	8	15
MSTRG.6314	11	14	9	3	13	13	10	11	9	4	9	5	3	7	6	8	17	9	21	6	8
MSTRG.6317	28	47	25	13	193	9	36	77	1	5	1	7	26	18	12	17	4	3	2	0	0
MSTRG.6316	936	641	627	760	615	583	1050	570	1020	1709	1631	2441	688	980	1495	879	1366	5504	1828	1887	2245
MSTRG.6319	49	53	19	12	6	14	4	8	9	7	17	1	19	42	6	16	19	13	4	2	6
MSTRG.15828	82	30	20	57	70	56	60	37	52	126	49	129	53	109	122	59	108	70	20	16	89
MSTRG.15054|slc10a2	15	10	3	11	14	10	19	7	15	25	16	28	9	9	37	1	7	6	9	8	5
MSTRG.15602|ZBTB47	0	0	0	0	0	0	0	0	0	0	0	0	0	0	0	0	0	0	0	0	0
MSTRG.9476|mea1	0	0	0	39	65	0	0	19	0	469	279	0	164	20	79	5	0	0	186	141	0
MSTRG.16728|kcnk13b	0	0	3	4	4	5	0	0	5	0	2	4	0	0	2	0	7	18	0	2	6
MSTRG.19457|hps3	49	311	125	137	72	174	141	0	86	178	671	8	180	254	233	56	79	292	265	0	271
MSTRG.2672|mnd1	0	0	0	0	0	0	0	0	0	0	1	0	0	0	0	0	0	1	0	1	0
MSTRG.22438|TLE3	0	29	0	0	40	83	0	0	25	0	0	0	19	0	0	2	76	127	167	0	96
MSTRG.18074|slco1d1	12	10	3	7	7	0	0	9	6	2	0	2	7	0	0	12	15	3	5	0	0
MSTRG.13742|FRMPD4	0	106	88	0	0	0	489	23	0	0	0	0	0	544	586	2	635	289	109	0	314
MSTRG.3666|uvssa	11	8	5	4	6	6	12	7	3	3	11	7	2	2	9	2	7	3	4	8	9
ENSPREG00000003438	0	0	0	0	0	0	1	0	0	0	0	0	0	1	0	0	1	0	0	1	1
MSTRG.11124|cryz	116	97	72	95	86	100	25	80	134	139	143	157	96	127	106	50	93	83	165	111	129
ENSPREG00000003436	0	0	0	0	15	0	0	0	0	0	0	0	0	0	0	0	0	0	0	0	0
MSTRG.19839|uhmk1	2	7	6	9	3	0	6	0	45	19	5	3	11	1	4	2	17	13	6	18	2
ENSPREG00000003431	2	0	0	0	0	0	0	3	0	2	0	0	0	0	0	2	0	0	0	0	0
MSTRG.2896|p4hb	1475	1564	1066	902	1152	1293	1208	1227	1309	928	715	816	587	1141	643	1359	1742	1332	788	620	661
MSTRG.429|uxt	137	337	412	10	498	493	36	534	80	95	153	24	111	390	153	31	61	28	42	115	9
MSTRG.25999|cyp1d1	31	0	73	132	28	210	156	0	20	0	286	129	23	521	40	169	37	205	26	195	347
MSTRG.13613|exoc6	101	61	59	114	27	74	198	89	208	254	101	127	81	120	68	189	485	377	342	161	512
MSTRG.11700|dhx9	599	483	40	17	22	101	1158	57	60	126	124	46	33	39	16	134	77	6	599	233	0
MSTRG.18971|nr1h3	1	2	4	2	2	4	4	0	1	0	0	2	0	1	1	1	25	6	11	6	3
MSTRG.8991|marveld1	0	0	0	0	0	0	0	0	0	0	0	0	0	0	0	0	0	0	0	0	0
MSTRG.23909|slc16a3	0	0	25	0	0	1	0	0	0	0	0	0	354	31	46	17	69	48	313	0	0
MSTRG.3043|bdh2	9	8	13	14	8	9	8	25	12	74	91	70	12	9	14	31	10	5	53	41	33
MSTRG.20730|MYG1	0	24	10	0	13	18	19	12	0	0	8	0	12	0	0	12	20	0	20	0	0
MSTRG.11328|cacybp	339	290	275	355	316	336	419	288	314	318	229	365	295	391	295	327	430	469	315	213	328
MSTRG.19677|ccdc124	1	1	1	1	2	1	3	2	1	5	1	3	1	2	2	1	2	1	1	1	2
MSTRG.10247|hibadhb	783	807	677	759	747	688	667	536	765	844	582	935	629	603	758	762	1018	770	792	769	900
MSTRG.16824|lama4	186	1219	1105	1250	392	1215	1230	0	1286	1492	0	1407	0	0	0	686	739	823	60	0	0
MSTRG.16647|MDGA2	0	0	0	0	50	0	42	0	47	0	0	0	0	13	0	0	0	0	4	0	0
MSTRG.22036|wnk1a	5	30	1	17	26	0	32	15	2	0	7	0	773	35	19	45	24	24	30	6	146
MSTRG.12942	5	6	3	9	13	12	11	4	8	16	14	28	6	11	23	11	18	27	26	8	4
MSTRG.17675|disp2	0	0	0	0	0	0	0	0	0	0	0	142	0	0	0	0	0	0	0	0	0
MSTRG.2707|khsrp	2	84	151	232	243	124	71	32	105	9	102	207	63	0	162	77	57	251	24	91	15
MSTRG.11154|camsap2b	1	3	9	2	0	3	0	2	3	1	1	6	0	1	2	1	2	3	1	1	4
MSTRG.4592|ST3GAL1	170	121	28	10	45	4	164	96	83	84	96	125	71	157	91	52	87	90	37	96	26
MSTRG.208	725	551	518	1381	1089	1036	1504	891	1136	1137	1081	1096	685	729	1026	499	1172	1318	1470	1432	1458
MSTRG.209	556	480	683	464	577	447	419	523	430	684	582	627	241	329	329	481	705	789	701	615	550
MSTRG.22500|prc1a	236	260	25	62	77	74	88	110	186	205	232	128	143	166	85	77	99	42	48	51	41
MSTRG.205	217	143	267	370	377	326	513	165	223	336	234	440	268	343	472	385	913	1252	956	507	850
MSTRG.206	0	0	0	0	0	0	1	0	0	0	0	1	0	0	1	0	1	1	0	1	1
MSTRG.7267|FAM181B	19	25	36	14	6	17	15	20	25	26	18	19	22	15	15	4	26	108	22	17	5
MSTRG.200	164	190	216	96	145	137	153	159	143	212	102	202	91	140	126	186	246	255	334	254	348
MSTRG.201	995	718	836	794	1004	950	1177	1007	1144	1299	1165	1339	758	1214	1703	595	900	863	1675	1449	1308
MSTRG.202	3	1	16	11	207	3	205	167	2	6	311	0	0	3	3	179	156	179	21	477	0
MSTRG.17396|tmem50a	1811	1863	927	913	891	1043	1076	24	9	1585	1195	1047	0	9	42	8	2034	915	1322	11	8
MSTRG.14443|si:dkey-57a22.13	8680	7610	14006	9489	4408	7528	15004	12283	19742	24353	45550	23796	32537	89280	43517	5979	19721	13940	42885	35586	86088
MSTRG.24355|MAFG	3	1	2	1	0	0	0	1	2	0	0	1	0	0	2	2	2	2	0	0	4
MSTRG.9992	2024	1747	2153	1969	1867	1973	3014	2359	2636	2538	2170	2584	1280	1820	2626	2056	3203	2514	3447	3544	3606
MSTRG.9993	7	7	9	6	11	8	9	9	50	10	7	7	6	16	7	9	72	12	9	7	7
MSTRG.9990	974	775	303	330	353	309	391	1321	829	576	650	551	248	485	366	657	640	504	303	261	195
MSTRG.9991	1658	2002	687	800	605	992	562	864	1226	950	869	643	673	1352	269	498	663	375	564	280	303
ENSPREG00000005872	0	0	0	0	0	0	0	0	0	0	0	0	0	0	0	0	0	0	0	0	4
MSTRG.9997	1059	1013	982	971	788	674	926	727	633	613	402	1116	679	888	882	878	982	1083	802	1128	772
MSTRG.16084|nsl1	49	73	6	21	47	10	39	71	43	132	75	71	31	47	30	70	68	0	44	66	73
MSTRG.1587|got2b	7523	6223	7341	6560	5610	6566	6345	5988	5662	6608	5174	7124	3667	6378	7706	4744	7409	0	6718	6200	6817
MSTRG.9999	482	3536	3615	4881	382	406	2850	3234	420	8105	319	635	3889	261	5192	3765	614	6002	1102	844	804
MSTRG.4667|sh3bp5a	0	0	0	0	0	0	0	0	0	0	0	0	0	0	0	0	0	0	0	0	0
MSTRG.9919|rbfox1l	0	0	0	0	0	0	0	0	0	0	0	0	0	0	0	0	0	0	0	0	0
MSTRG.15529|trpa1b	0	47	0	0	121	16	533	0	0	79	0	12	0	24	153	0	0	0	0	0	0
MSTRG.18141|dnajb9b	5	50	5	36	7	3	6	6	7	23	5	4	3	8	3	98	105	102	9	9	13
MSTRG.15655|mc4r	11	6	3	4	14	7	17	6	3	11	3	6	6	4	11	6	10	11	11	9	8
MSTRG.7246|scaf4b	378	307	164	350	414	319	385	381	413	252	312	416	275	345	409	260	439	489	377	394	313
MSTRG.23638|sp5l	0	0	0	4	6	4	0	3	0	0	0	0	0	0	0	6	0	308	0	0	0
MSTRG.17905|si:dkey-159a18.1	0	41	9	4	11	5	8	9	4	5	2	0	0	3	0	0	0	0	0	0	0
MSTRG.5781|dab2ipb	23	14	18	432	824	17	308	24	46	23	101	2	110	23	300	507	322	48	721	703	15
ENSPREG00000008044|hhipl2	0	0	6	0	5	3	8	17	13	7	3	0	3	0	5	0	0	6	0	3	7
MSTRG.24434|colgalt1	3	4	4	3	5	5	9	4	8	9	8	14	0	2	0	7	6	11	3	5	13
MSTRG.2751|si:ch211-156l18.7	36	57	51	72	43	55	17	13	46	119	63	89	29	23	10	8	37	13	96	43	33
MSTRG.20202|mob3c	3	3	3	2	7	3	12	16	3	5	66	6	8	19	4	2	22	3	5	18	9
MSTRG.6908	24	37	30	12	40	69	49	65	35	74	72	91	49	43	78	38	63	100	49	125	58
ENSPREG00000009306|cldnc	0	2	0	0	0	0	0	0	0	0	0	0	0	0	0	0	0	0	0	0	0
MSTRG.25607|DMXL1	0	0	0	0	0	0	0	0	2	0	0	0	0	0	0	0	270	3	18	11	137
MSTRG.16990|BTBD6	875	892	908	744	613	632	739	673	608	2051	1697	2295	954	1322	1763	397	572	648	723	800	685
MSTRG.6201|ZNF462	96	70	246	1112	1171	0	100	226	242	1403	0	1465	111	492	195	11	106	83	194	0	517
ENSPREG00000010288|clcnk	0	0	5	0	0	0	5	0	6	5	0	3	2	0	3	0	5	0	0	0	3
MSTRG.18217	59	79	89	652	282	102	438	41	1702	192	39	249	123	22	86	167	1270	1238	244	83	246
MSTRG.6651|SMCO4	33	40	37	38	44	54	33	52	55	51	38	56	24	44	29	15	42	40	43	31	40
MSTRG.22409|man2c1	2	5	0	0	1	0	11	1	17	2	76	1	5	1	9	0	0	1	15	1	7
MSTRG.12335	5	102	12	28	20	13	95	0	5	25	13	53	12	13	177	5	141	30	110	85	90
MSTRG.12334	0	4	0	0	12	5	0	0	15	0	0	9	12	38	0	4	0	8	0	0	0
MSTRG.6902	162	117	127	265	236	264	182	220	166	186	154	162	124	281	199	199	349	431	158	169	199
MSTRG.9100|FRMD1	0	14	11	12	11	8	6	4	15	16	8	11	35	23	46	0	0	3	23	0	0
MSTRG.15174	199	546	168	543	602	445	601	403	450	809	705	276	233	465	398	726	782	662	731	696	679
MSTRG.25203|whrnb	30	23	50	29	26	48	78	30	45	49	39	54	13	54	70	73	129	151	57	57	93
MSTRG.17072|psen1	6	6	2	4	3	19	2	20	3	29	40	36	2	3	45	0	6	11	36	3	32
MSTRG.6905	4815	5570	4207	5036	4983	4823	5599	5710	4860	5803	4528	5609	4097	5001	5434	4809	6927	6651	6358	5267	6638
MSTRG.6906	15	24	11	6	16	11	6	16	4	8	16	9	5	7	9	6	5	12	5	14	12
MSTRG.12332	519	545	745	2001	2098	2318	1820	1185	1499	0	533	0	360	893	661	836	548	570	1142	972	763
MSTRG.14612|LANCL3	41	27	47	65	70	64	82	88	54	80	93	96	34	58	77	62	101	190	85	81	141
MSTRG.20698	2324	2200	2569	1945	2048	2290	3171	2300	2737	3372	3272	3751	1807	2637	3128	1927	2528	2981	1862	2206	2262
MSTRG.20693	432	410	642	560	534	503	829	569	579	906	771	521	437	721	671	345	620	549	568	527	346
MSTRG.20692	2520	2452	1667	2022	2274	1744	2073	2545	2646	2631	2282	2094	1207	1784	1128	1676	2145	3323	2221	1876	1819
MSTRG.7087|ssh2a	502	862	775	698	626	563	846	857	956	1026	521	827	0	503	426	539	499	382	987	963	290
MSTRG.20690	431	455	452	227	281	155	176	216	277	294	284	262	212	288	218	93	206	281	115	170	159
MSTRG.20697	143	86	101	134	100	109	86	115	85	119	128	119	89	100	68	25	88	57	93	54	105
MSTRG.21529|tfe3b	4	6	7	8	4	6	4	4	3	7	3	13	6	7	8	2	2	5	4	4	3
MSTRG.20695	69	143	170	157	186	193	187	131	141	0	102	199	34	39	48	2	698	1334	66	81	18
MSTRG.20694	206	209	124	180	159	177	180	223	153	292	272	258	179	213	205	151	182	167	228	182	211
MSTRG.25529	734	876	680	628	714	722	754	788	734	895	1034	891	450	706	504	682	1069	888	957	848	1120
MSTRG.23350|arl6ip5b	14	78	11	13	63	15	17	5	9	48	3	5	6	15	65	830	1088	81	46	106	14
MSTRG.13839	25	191	12	104	14	103	82	93	57	9	31	25	10	63	84	15	18	106	87	73	0
MSTRG.18196|spx	0	2	2	0	0	0	0	10	0	0	0	2	0	0	0	1	5	0	1	0	0
MSTRG.21695|mgat4c	31	26	24	66	18	2	29	0	73	22	34	24	114	0	30	45	14	65	37	48	29
MSTRG.14246|nck2a	1	1	2	2	3	2	3	1	1	3	0	3	2	3	0	2	2	2	4	0	3
MSTRG.17199|ahi1	3	2	4	5	5	2	4	3	3	4	2	5	1	1	2	1	5	4	3	5	2
MSTRG.14256|tfdp1a	114	94	78	61	87	81	101	98	134	95	60	107	66	87	89	82	147	97	137	94	108
MSTRG.13806|SATB2	7	0	0	0	0	0	5	3	3	0	0	0	0	0	0	0	3	0	5	0	0
ENSPREG00000014784|pax8	18	27	16	14	33	17	14	15	24	21	14	28	8	12	15	15	41	43	72	66	102
MSTRG.23988|fbxl16	0	2	1	0	0	1	1	0	3	1	1	1	0	1	1	2	1	2	4	1	2
MSTRG.18213	457	395	631	672	648	660	725	500	668	652	566	721	369	298	601	474	835	1074	832	661	739
MSTRG.627|psmf1	0	3	2	2	3	9	6	9	13	16	12	14	0	3	1	4	0	14	5	11	12
MSTRG.8868|hmx3a	8	5	9	6	4	6	3	18	5	19	19	12	20	14	14	8	13	7	5	17	12
MSTRG.20529	6	12	5	0	3	0	10	0	9	10	0	2	2	10	7	7	26	15	0	0	7
MSTRG.20528	124	157	125	91	181	82	96	118	147	169	122	181	211	161	110	52	133	88	74	73	53
MSTRG.20525	0	0	0	0	0	0	0	0	0	0	0	0	0	0	0	0	0	0	0	0	0
MSTRG.20524	1138	956	927	1092	1175	1013	1306	1214	919	1138	1086	1186	655	918	1046	708	1328	1598	1496	1724	1667
MSTRG.1233|impa1	18	20	20	22	32	27	1	34	16	46	47	4	22	17	17	16	10	12	71	33	44
MSTRG.20526	1400	1357	1151	786	869	992	1277	1368	991	981	812	914	741	1047	856	920	1258	1219	1101	1005	1001
MSTRG.20521	8	6	8	6	6	5	8	0	0	2	4	3	0	4	4	7	0	0	2	5	0
ENSPREG00000016901|CHST8	30	9	36	10	11	6	12	20	31	18	16	14	7	20	9	12	14	24	23	22	12
MSTRG.20523	0	0	8	2	0	1	1	0	2	0	6	2	0	0	0	1	1	10	1	1	2
MSTRG.20522	171	168	170	70	53	113	131	93	104	328	232	289	136	224	240	36	103	284	69	114	61
MSTRG.17320	867	811	1455	918	1168	862	1304	1072	1142	772	983	866	617	1224	1142	733	1621	1625	1390	1579	1722
MSTRG.17323	5	5	4	2	5	4	3	2	5	2	2	3	2	5	3	7	9	7	0	3	4
MSTRG.17322	238	214	187	258	289	263	168	316	59	278	190	151	119	127	184	201	246	329	181	218	165
MSTRG.17325	612	540	597	779	628	932	234	421	556	1073	439	1233	604	941	1083	520	870	655	1437	967	1266
MSTRG.17324	360	318	503	15	95	399	264	625	186	545	2	312	4	278	41	211	402	183	254	314	225
MSTRG.17327	188	243	123	159	171	159	86	125	173	124	113	237	166	147	101	125	103	174	127	154	106
MSTRG.17326	116	142	63	41	74	55	68	191	160	38	71	57	27	62	27	91	198	121	78	80	131
MSTRG.17329	243	327	354	214	274	286	294	191	186	181	339	245	104	198	174	250	442	340	262	284	245
MSTRG.24396|tbcd	159	144	129	116	171	123	112	44	78	320	22	210	162	80	271	187	231	112	336	235	55
MSTRG.16050	411	384	446	263	366	557	267	123	326	516	179	176	157	471	77	164	325	293	354	143	95
MSTRG.16051	12	16	26	18	22	28	13	10	29	9	10	8	7	14	1	11	20	8	11	4	4
MSTRG.16052	345	252	488	253	413	377	391	130	348	524	240	906	536	764	1055	453	1025	552	955	900	1322
MSTRG.16053	13	19	71	34	31	38	30	8	23	49	13	72	60	96	112	81	103	57	75	11	57
MSTRG.16054	572	784	728	596	587	690	540	177	459	984	746	1391	878	1037	1420	385	761	518	995	775	1065
MSTRG.16055	301	0	610	473	369	0	247	317	327	694	450	751	91	350	571	696	1122	1336	549	697	834
MSTRG.16056	97	0	0	56	206	4	0	23	0	0	3	0	2	138	20	0	5	5	3	2	4
MSTRG.16057	4	10	8	9	10	5	21	0	34	24	24	27	6	45	13	4	6	5	24	5	8
MSTRG.16058	47	68	51	75	52	59	52	81	21	82	51	53	27	44	63	93	61	178	122	104	77
MSTRG.16059	150	156	108	339	315	194	132	361	90	329	290	277	137	171	147	262	170	403	298	329	178
MSTRG.25348	0	0	2	0	0	0	0	11	1	6	0	5	0	0	0	5	15	2	12	15	18
MSTRG.25349	0	2	0	0	0	0	2	2	0	0	11	0	0	0	0	3	8	1	4	2	0
MSTRG.14682|tmsb5	0	0	0	0	0	0	0	0	0	0	0	0	0	0	0	0	0	0	0	0	0
MSTRG.13140|acadsb	911	782	596	627	46	285	537	327	85	142	14	419	388	653	319	174	700	719	439	531	500
MSTRG.25343	339	359	352	391	396	530	394	277	277	484	334	427	357	364	526	211	259	378	400	498	461
MSTRG.25340	267	267	301	157	253	175	160	312	261	230	148	131	107	128	118	191	389	254	194	197	96
MSTRG.25341	2105	2039	1936	2091	2331	2080	2263	1661	2175	4561	4334	4755	2676	3356	3632	1825	2470	3232	2324	2358	2458
MSTRG.25346	41	50	59	22	40	22	69	59	104	72	67	112	35	82	49	84	69	86	134	156	125
MSTRG.25347	2510	2601	2817	2628	3395	2453	3401	1610	2377	2405	2596	3401	2460	3105	3570	2094	4091	2241	2167	2520	2540
MSTRG.25344	277	345	353	412	423	677	358	326	320	295	250	342	240	450	380	370	406	435	321	371	411
MSTRG.25345	660	674	606	487	627	590	620	532	500	776	627	321	408	569	467	491	845	635	633	717	687
MSTRG.24357|cenpx	0	0	0	0	0	0	0	0	0	0	0	0	0	0	0	0	0	0	0	0	0
MSTRG.10331|si:ch211-79k12.2	1	1	2	1	1	2	2	1	2	1	1	1	1	1	1	1	3	2	1	2	3
MSTRG.5509	9347	9647	5900	17645	22580	21737	8744	5093	13423	734	770	380	454	826	670	2293	1396	664	445	1021	688
MSTRG.5508	1866	1727	802	494	567	575	792	932	593	1263	1359	824	575	1056	412	775	713	485	427	461	973
MSTRG.2026	6	5	5	8	9	9	5	4	4	4	1	5	3	7	1	2	28	12	3	4	5
MSTRG.5501	9	3	10	19	15	6	4	6	3	13	4	14	4	3	7	10	21	23	35	32	27
MSTRG.5500	3905	3769	3379	2679	2835	2492	3100	3429	2725	4354	3262	3721	1755	2221	3012	2309	3126	4106	3021	3858	3083
MSTRG.5503	200	309	435	207	141	293	542	314	349	633	725	781	302	331	551	515	1048	1033	929	1285	969
MSTRG.5502	9	8	6	9	8	9	5	2	9	8	7	10	2	7	4	3	12	17	10	10	17
MSTRG.17061|capn3a	115	6	163	7	92	4	146	86	5	7	3	2	1	122	3	6	9	6	1	95	151
MSTRG.2025	29	29	36	21	18	34	26	23	27	38	16	46	29	51	80	49	67	38	76	48	65
MSTRG.5507	419	388	729	484	494	675	584	1072	275	45	45	64	74	431	26	511	972	1113	489	73	31
MSTRG.5506	51	43	47	70	79	54	68	34	47	71	55	73	21	57	37	46	83	97	115	137	72
MSTRG.20905|agtrap	9	1	6	1	1	5	5	1	1	3	0	3	2	1	1	1	1	4	1	0	0
MSTRG.2024	0	3	0	0	10	15	0	0	0	0	0	0	0	0	0	0	0	0	0	0	0
MSTRG.7051	1231	1257	811	956	1009	1202	1082	848	857	952	602	1249	578	978	862	634	1623	1253	1151	815	1003
MSTRG.7032|snrpd2	0	0	0	1	1	0	1	1	0	0	0	1	0	0	0	0	0	0	1	1	0
MSTRG.2022	60	73	67	50	45	52	65	27	65	110	90	122	33	46	45	36	60	63	37	14	39
MSTRG.3928|RAB41	28	19	20	15	16	52	32	13	28	29	8	38	19	7	40	31	94	111	30	36	55
MSTRG.7053	2	1	9	0	5	18	5	0	8	22	9	19	3	17	8	2	4	9	0	0	0
MSTRG.7052	768	1151	1420	2239	1532	1969	874	859	760	1181	1016	1517	1113	1004	1794	1125	1800	820	834	744	890
MSTRG.22019|sephs1	20	160	21	119	17	136	11	50	9	87	18	25	64	38	92	96	31	44	11	28	29
MSTRG.24457|nr5a5	7	15	25	51	13	14	17	11	25	2	4	7	8	8	26	8	7	3	5	12	10
ENSPREG00000011943|U6	0	0	2	0	0	0	1	0	0	1	0	0	0	0	0	0	1	0	0	1	1
MSTRG.1176|dis3l	4	19	25	23	20	24	18	7	23	15	30	28	13	18	24	26	18	35	31	32	12
MSTRG.25160|tcima	148	249	127	117	119	112	171	245	131	586	562	439	188	227	386	158	133	138	223	254	186
MSTRG.23556|apeh	0	8	4	0	2	5	7	4	2	7	1	11	0	3	2	4	20	5	4	9	2
MSTRG.22865|tpk2	37	99	14	84	62	16	17	26	63	6	11	21	12	16	18	13	34	60	14	9	40
MSTRG.1070|zgc:158343	0	0	0	0	0	0	0	0	0	0	0	0	0	0	4	81	0	0	0	0	6
MSTRG.23138|AVPR2	51	68	42	7	7	3	70	75	80	67	65	43	67	78	125	93	32	83	66	59	83
MSTRG.25845|cfap52	0	0	0	0	5	0	41	6	0	0	0	0	0	0	4	0	3	7	0	0	0
MSTRG.18698|slc5a7a	26	33	44	28	32	26	16	34	29	26	25	55	26	37	4	48	91	89	80	56	74
MSTRG.22589	160	168	82	0	40	78	146	162	19	167	191	137	96	87	56	89	199	155	161	182	121
MSTRG.11586	530	0	624	1089	940	1064	1046	905	785	0	0	251	253	207	0	1020	1760	2592	2637	2246	2700
MSTRG.11584	892	783	619	881	1015	946	1010	751	849	1923	1807	1915	1787	2776	2287	655	914	553	706	807	672
MSTRG.11583	28	70	36	120	103	74	72	24	80	30	24	66	52	69	64	90	219	136	154	132	103
MSTRG.11582	10449	11833	10783	10921	9261	8660	12634	13404	11467	13732	15743	13729	10705	14094	14966	7461	13849	10494	13932	19511	16724
MSTRG.11581	31	36	9	2	1	5	3	33	3	34	25	22	5	8	0	19	7	6	5	2	9
MSTRG.11580	1455	1233	1238	1426	1275	1221	1393	1754	1220	1218	1044	1227	1177	1289	1152	1399	1595	1477	1338	1329	1221
MSTRG.22581	2	1	0	1	1	1	1	1	1	0	1	0	0	1	1	0	0	0	1	1	0
MSTRG.22580	555	566	309	148	138	214	461	260	486	332	560	211	128	317	58	565	664	553	452	256	614
MSTRG.22583	465	391	582	609	700	627	602	773	487	685	1100	649	480	756	911	254	631	557	806	990	902
MSTRG.22582	232	737	174	245	154	205	248	187	293	629	262	982	89	130	111	412	493	194	342	263	198
MSTRG.22585	664	549	500	864	823	788	911	644	1211	374	284	396	252	530	289	447	821	740	338	211	148
MSTRG.22584	1444	1365	1181	1876	1667	1744	1781	2060	1688	2575	2645	2410	1308	1488	2175	1393	1984	2656	1372	2119	2141
MSTRG.11589	140	117	111	201	191	204	164	150	162	145	177	206	94	129	147	153	226	594	144	207	176
MSTRG.22586	15	11	14	24	27	16	119	27	84	11	23	20	20	11	35	14	54	52	80	108	20
ENSPREG00000019430	0	0	3	0	0	3	0	0	1	3	0	0	0	1	0	0	4	0	3	0	0
MSTRG.5668	42	36	49	157	188	63	39	34	19	26	35	8	67	37	41	166	332	90	27	41	115
MSTRG.17900|dcn	1	1	3	1	1	1	1	1	1	2	1	1	1	1	1	3	1	3	1	1	1
MSTRG.16589	0	0	0	0	4	0	0	0	2	4	2	0	0	4	0	0	2	129	2	2	0
MSTRG.5669	62	75	96	106	136	146	170	176	127	156	203	241	91	134	168	59	88	79	155	150	129
MSTRG.16582	109	156	110	79	92	68	117	78	112	121	72	77	59	151	57	89	92	79	141	45	64
MSTRG.16580	1425	1481	1477	2022	2051	1845	1578	1693	1452	2040	2419	2003	1660	1608	1695	1048	1617	1806	1651	2387	2161
MSTRG.16581	0	2	0	0	1	0	0	3	0	2	0	0	0	3	0	0	1	0	2	0	0
MSTRG.16584	16	12	16	13	14	21	7	17	14	38	28	20	24	9	70	8	8	19	8	16	7
MSTRG.16585	577	620	599	667	700	566	721	509	602	995	856	967	625	1035	1123	420	679	637	480	485	523
MSTRG.11059	748	795	1122	1391	1327	1717	1527	864	1359	656	435	1021	599	1040	1468	1185	2024	1908	1891	1510	1964
MSTRG.11058	66	64	65	65	52	56	52	33	58	25	45	38	51	36	95	34	68	158	39	17	38
MSTRG.4520|glcci1a	1	2	0	0	0	0	0	0	0	0	0	0	0	0	0	0	0	0	2	0	0
MSTRG.11051	707	536	643	725	852	620	947	754	839	839	834	815	443	535	727	540	767	1182	823	799	915
MSTRG.11050	313	205	179	349	249	352	201	179	508	191	82	76	155	601	93	118	373	272	263	116	104
MSTRG.11053	9	24	25	18	7	19	50	38	22	33	66	35	11	84	10	32	19	18	19	13	18
MSTRG.11052	0	71	0	72	0	187	0	27	54	0	0	16	177	19	93	54	106	273	0	29	0
MSTRG.7963|CAPN6	2	0	0	1	0	0	7	9	4	1	37	0	0	5	2	4	0	0	0	0	0
MSTRG.11054	42	6	13	12	16	10	26	88	32	3	17	9	0	4	0	13	12	6	5	5	3
MSTRG.11057	480	626	429	1078	808	1169	977	740	646	609	674	677	346	372	630	317	681	495	577	772	618
MSTRG.11056	20	9	4	28	11	19	41	6	69	96	27	52	98	281	34	7	31	21	5	6	5
MSTRG.5607|pnx	0	0	0	0	0	0	0	0	1	0	0	0	0	0	0	0	0	0	0	0	0
MSTRG.4235|pcdh1gb2	38	18	47	50	46	54	52	61	81	23	8	24	30	21	32	83	130	113	88	69	93
MSTRG.204|pgrmc1	1316	1512	798	801	912	926	1022	1336	1046	1359	1129	1454	614	798	934	305	723	564	1294	1293	700
MSTRG.11929|taf6l	1	1	1	1	1	1	1	1	1	16	2	46	1	1	5	1	1	1	81	3	2
MSTRG.19773|mpv17l2	2	18	6	5	5	5	8	14	9	148	18	8	7	13	7	2	7	1	5	8	8
MSTRG.2994|rpl9	12296	14292	8894	10633	9279	9068	6645	11034	6775	6065	5541	5260	4473	8417	4121	8582	11957	9506	5960	4468	3032
MSTRG.3348|gtpbp2b	37	23	31	13	47	24	42	42	47	38	26	64	24	36	52	49	80	121	87	61	105
MSTRG.4693	1272	990	1007	1137	988	1242	1206	1091	984	883	739	1040	528	1017	933	921	1277	1137	973	920	1095
MSTRG.23187	213	245	193	208	263	246	177	253	158	181	141	121	195	206	247	238	246	242	273	297	268
MSTRG.23185	28	20	46	25	35	23	45	53	131	36	15	20	25	41	5	29	22	17	75	23	24
MSTRG.23182	785	1122	784	1559	1357	1206	1760	735	1888	629	573	650	448	1289	1036	880	1976	2449	856	1436	1156
MSTRG.10423|cmc1	306	324	389	291	285	291	276	264	383	227	131	341	210	220	213	356	388	439	288	263	311
MSTRG.23181	971	1011	1255	1029	858	899	1241	757	1230	839	473	1083	294	347	446	423	577	369	231	270	359
MSTRG.6443|slc30a5	1	1	2	4	3	3	0	0	1	1	0	0	0	1	2	0	1	3	2	1	1
ENSPREG00000010509	0	2	0	0	0	0	0	0	0	12	0	3	0	3	0	0	0	0	0	0	0
MSTRG.23188	325	248	389	472	268	306	473	180	785	193	162	198	196	171	298	410	492	575	241	168	212
MSTRG.23189	1209	757	1765	1394	1190	1448	858	1068	1037	1523	822	1057	618	1073	1241	1712	1427	1239	1664	1633	1843
ENSPREG00000014087	0	2	0	0	8	0	0	0	5	0	0	0	1	0	3	0	0	0	0	0	0
MSTRG.18028	2	0	0	0	0	0	0	0	0	0	0	2	0	0	0	0	1	0	0	2	0
MSTRG.15002|zeb2a	0	279	0	286	609	419	434	0	273	132	388	266	174	0	0	359	563	809	597	677	179
MSTRG.6195|PLPP7	30	156	28	19	54	158	22	112	27	24	150	22	47	25	159	110	16	12	164	186	169
MSTRG.23514|si:rp71-79p20.2	36	38	45	18	29	32	31	22	34	26	27	25	22	48	37	46	92	71	35	29	31
MSTRG.8159|zfpl1	4	355	5	287	234	6	4	326	4	283	10	5	192	7	168	178	215	9	381	251	175
MSTRG.14804|ACVR1C	0	0	0	0	0	0	0	0	0	0	0	0	0	69	0	0	0	0	0	0	0
MSTRG.3802|ankhd1	2339	3194	939	2623	1636	917	1132	1681	1796	1465	2406	2138	1468	2636	1785	2223	3755	3108	2451	2597	2638
MSTRG.8115|slc7a8a	222	85	519	266	47	0	137	305	17	0	0	0	0	174	0	500	92	495	175	0	0
MSTRG.14008|gyg2	30	18	55	58	50	47	35	6	124	8	15	9	7	8	7	16	33	39	20	41	25
MSTRG.5162|mrps21	91	101	54	90	55	63	51	95	65	71	48	48	45	52	51	36	70	62	37	41	31
MSTRG.6094|dgcr2	0	1	1	0	2	1	1	1	1	0	2	2	3	1	10	1	1	1	0	1	1
MSTRG.15797|ankha	0	0	0	0	0	0	0	0	15	0	0	0	0	0	0	0	0	0	0	0	0
MSTRG.18130|dock4b	84	137	163	68	43	100	151	177	185	140	53	108	36	112	47	132	233	212	322	228	344
ENSPREG00000014331	0	0	2	0	0	0	0	0	0	2	0	1	0	2	0	0	1	2	0	0	1
MSTRG.20816|cers5	400	474	384	520	374	417	426	466	384	515	452	259	248	471	257	252	430	291	411	251	277
MSTRG.20228|shdb	0	11	0	30	0	19	0	11	2	8	33	19	0	0	0	0	21	8	10	50	16
MSTRG.12739|im:7160594	153	146	203	106	76	181	114	113	133	169	122	196	122	91	135	115	384	203	350	332	114
ENSPREG00000021981|zp3f.2	0	0	0	0	0	0	0	0	0	0	0	0	0	0	0	0	0	0	0	0	0
MSTRG.18270|selenoo2	0	0	0	0	25	0	0	0	0	1	0	0	0	0	4	0	0	0	1	2	1
MSTRG.2563|shoc2	12	6	9	56	0	5	10	6	6	12	12	12	0	8	17	0	7	8	15	53	4
MSTRG.15770	317	267	215	244	302	233	197	221	245	318	273	394	169	229	285	383	356	364	375	403	408
MSTRG.15771	1122	1118	1154	821	1057	1102	1459	1097	1148	1460	1405	1476	747	1134	1227	1228	1938	1945	1592	1442	1559
MSTRG.15772	1383	1014	1591	2039	1596	1823	1184	1105	1641	919	554	1200	613	845	1572	1838	2268	1643	5938	4176	6044
MSTRG.15773	1	0	1	1	1	0	0	1	0	1	1	1	1	0	0	1	0	1	1	1	1
MSTRG.15774	1	0	0	1	0	2	0	0	0	2	0	2	0	0	1	0	1	1	3	2	3
MSTRG.15775	1192	1256	1040	1247	1152	1301	1082	1068	996	1148	1032	1294	996	1175	883	773	1109	1090	1183	1079	1215
MSTRG.15776	30	0	2	0	10	8	0	0	0	0	0	7	49	0	12	0	0	0	0	0	0
MSTRG.15777	1321	846	1229	791	1154	938	863	864	1037	1238	685	1259	450	952	879	765	1223	1581	1271	1070	1162
MSTRG.15778	4356	4316	3774	5140	5367	5141	4864	3784	4349	5244	4890	5457	3691	4382	4391	4014	5489	5449	5373	5498	5518
MSTRG.15779	6	3	2	4	6	8	1	0	2	0	0	0	4	28	6	3	0	0	2	3	6
MSTRG.11552	1563	1179	1076	1735	1536	2003	3221	1295	2477	1789	987	1263	1710	9623	1496	827	2022	1808	1878	1045	806
MSTRG.20577|kbtbd12	21	20	39	0	0	0	22	0	49	0	0	0	0	0	16	0	8	0	0	0	14
MSTRG.2696|pi4k2a	330	287	319	264	284	292	230	294	214	266	223	285	166	248	291	244	425	241	252	238	238
MSTRG.10720	274	311	313	251	261	240	246	229	288	305	315	252	172	258	156	204	509	327	211	249	235
MSTRG.10721	0	2	0	0	2	2	0	0	0	0	0	0	0	0	0	0	0	1	0	0	0
MSTRG.10722	113	83	44	94	63	111	79	110	52	170	129	147	135	64	71	41	99	109	128	153	141
MSTRG.10723	860	863	1042	937	893	836	882	985	704	935	883	757	709	898	783	790	1064	1263	1052	1168	1256
MSTRG.10724	2050	2147	1668	2506	2274	2294	2139	2940	2141	3963	3396	3726	2661	3157	3649	2029	3101	2869	3923	3432	3711
MSTRG.10725	842	825	693	673	709	706	671	719	804	351	235	537	497	138	419	790	1256	1148	430	742	758
MSTRG.10726	490	515	452	556	586	363	367	506	651	206	251	88	370	334	358	415	863	446	984	463	338
MSTRG.10727	4	6	0	2	0	3	3	1	0	0	2	0	0	0	0	5	4	10	0	0	1
MSTRG.10728	378	348	318	276	337	260	341	416	363	350	279	320	116	278	246	272	443	395	465	424	470
MSTRG.10729	789	846	694	389	393	540	327	600	374	573	292	441	195	299	239	518	632	439	341	317	323
MSTRG.10719|selenoj	8	6	8	26	7	9	6	3	8	6	4	6	1	8	4	1	7	6	4	6	10
MSTRG.11553	6379	11849	5636	4060	1918	3619	3245	3578	14143	1386	2466	597	2117	15040	1762	2564	7602	4004	5350	1024	3825
MSTRG.1178|crybgx	0	0	0	0	0	0	0	0	0	0	0	0	0	0	0	0	0	0	0	0	0
MSTRG.121|pfdn1	1037	1174	1130	1079	953	854	939	1202	909	970	991	1169	503	748	934	455	889	749	620	876	659
MSTRG.20746|ARHGAP9	10	6	7	5	5	7	5	8	13	23	9	58	6	7	7	2	10	12	20	7	17
MSTRG.19693|cyldl	1	0	1	1	1	1	1	0	1	1	1	1	1	1	1	1	1	1	1	0	0
MSTRG.5692|gcnt4b	1	1	1	2	1	3	3	2	1	4	2	4	2	1	1	2	2	1	2	3	3
MSTRG.13602|nrbf2b	0	0	0	0	0	0	0	0	0	0	0	0	0	0	0	0	0	0	0	0	0
MSTRG.2524|CACNG1	50	32	83	66	69	97	74	27	59	29	14	24	24	33	10	57	134	107	53	60	12
MSTRG.8317|igsf9bb	5	4	13	10	11	6	15	5	23	14	6	24	8	17	29	12	48	66	42	18	35
MSTRG.7773|chek1	8	11	0	0	0	0	15	6	8	3	0	2	0	0	0	0	0	9	0	0	0
MSTRG.14721|ubr3	1	3	3	40	1	0	0	1	0	2	1	0	0	1	1	3	0	1	0	0	1
MSTRG.21155|ampd2a	18	5	19	12	25	9	22	13	39	0	6	5	11	20	26	52	46	40	26	9	21
MSTRG.2558|vps37a	36	4	6	5	11	32	18	7	1	14	2	12	21	23	19	33	63	39	23	17	54
MSTRG.19681|ndufa7	760	749	586	738	721	894	477	608	526	800	483	759	690	654	820	721	1142	685	322	345	352
MSTRG.3849	362	415	436	277	263	307	476	352	488	222	137	273	90	129	217	332	533	341	512	499	574
MSTRG.905|vcpip1	80	49	181	107	125	150	46	298	210	124	289	66	200	159	258	164	310	441	187	206	65
MSTRG.3187|EVI5L	1	1	0	0	0	0	1	0	0	7	0	1	0	0	0	1	1	2	1	0	1
MSTRG.12768	0	0	0	2	3	1	0	2	1	2	0	0	0	0	3	1	1	0	2	2	0
MSTRG.12769	126	134	132	210	176	217	216	182	126	181	114	181	75	114	167	254	370	310	344	367	329
MSTRG.7732|thsd1	61	117	21	17	21	91	69	0	24	0	0	93	0	0	0	0	127	93	0	46	0
MSTRG.12762	1172	936	1013	1110	973	1052	1106	940	1026	967	825	1116	698	997	1208	952	1380	2618	1116	1088	1260
MSTRG.12763	666	326	200	343	1089	1190	896	1219	86	46	180	46	134	162	43	121	149	125	167	78	146
MSTRG.12760	423	503	439	499	517	439	573	523	506	759	320	426	355	582	431	436	618	1309	434	413	582
MSTRG.12761	7	5	0	10	8	7	4	8	8	22	6	7	1	4	12	0	7	6	8	0	5
MSTRG.12766	0	0	0	0	0	0	0	0	0	0	0	0	0	0	0	0	0	0	2	0	2
MSTRG.12767	0	0	0	0	0	0	0	0	0	0	0	0	0	0	0	0	0	0	0	0	0
MSTRG.12764	87	107	118	57	100	85	126	92	104	65	41	68	45	78	92	85	110	102	85	79	96
MSTRG.12765	540	538	686	252	536	388	329	691	540	433	338	420	138	337	435	346	762	541	667	626	620
MSTRG.10898	341	309	294	498	417	410	377	400	276	361	357	457	198	319	346	399	612	1211	503	681	573
MSTRG.10899	532	820	414	754	541	575	572	639	431	504	682	681	467	751	617	774	540	726	619	736	503
MSTRG.7303|bckdha	805	1109	766	952	1173	1156	464	838	743	838	651	869	639	995	1042	1063	1245	1219	1113	1106	1037
MSTRG.23131|igfbp6b	0	0	0	0	0	0	0	0	0	0	0	0	0	0	0	0	0	0	0	0	0
MSTRG.10892	188	183	171	150	162	158	129	149	127	147	129	137	108	100	95	111	173	161	152	174	151
MSTRG.10893	1462	1212	1207	1131	946	975	987	1298	1270	1650	1044	1387	968	982	790	780	1012	900	1101	868	1115
MSTRG.10890	258	237	165	276	369	280	210	170	245	196	196	180	95	53	80	145	258	181	155	62	42
ENSPREG00000006929|noto	11	11	13	4	20	31	12	11	8	13	16	6	11	21	0	3	15	13	9	10	0
MSTRG.10896	607	904	384	611	458	672	266	369	457	220	360	188	326	694	65	349	356	382	422	147	185
MSTRG.10897	0	2	1	0	3	1	4	1	10	5	14	12	0	0	3	30	40	19	50	12	86
MSTRG.10894	527	537	277	360	422	474	206	406	150	177	430	213	168	363	278	109	518	188	463	266	187
MSTRG.10895	356	369	238	307	251	271	256	216	176	317	218	237	246	277	211	238	270	193	185	164	125
MSTRG.17048	4	10	10	0	0	8	11	3	0	14	13	12	3	3	4	3	8	1	7	11	0
MSTRG.17049	6	4	17	0	5	3	4	0	6	1	2	0	0	5	4	9	19	8	10	11	9
MSTRG.14719|klhl23	0	0	0	0	0	0	0	0	0	0	0	0	0	0	0	0	0	0	0	0	0
MSTRG.17040	504	606	680	604	674	734	640	593	533	925	848	1280	482	649	691	574	833	838	715	664	765
MSTRG.17041	31	42	54	9	14	49	48	29	37	299	4	179	3	65	8	29	8	83	326	239	309
MSTRG.17042	258	223	279	355	296	272	181	148	156	281	267	251	259	223	201	191	348	92	253	155	47
MSTRG.17043	4747	3530	4204	3181	3155	3429	4138	3682	4242	3855	3468	3755	2401	2739	3502	3295	5674	33329	4200	5448	5487
MSTRG.17044	263	0	246	232	245	0	287	359	316	299	170	0	154	0	236	203	331	264	0	0	207
MSTRG.17045	83	102	92	212	176	141	80	61	92	53	43	15	44	35	40	112	115	127	87	53	59
MSTRG.17046	558	559	431	734	727	795	623	488	739	652	866	650	410	572	418	822	1331	1106	797	719	855
ENSPREG00000021323	3	4	0	0	0	2	2	4	4	0	3	0	0	3	0	0	0	0	3	0	2
MSTRG.9201|fam204a	416	348	310	320	296	267	283	268	364	404	386	385	322	369	314	163	354	227	274	232	219
MSTRG.16510|rngtt	343	417	197	377	138	206	444	214	268	467	610	359	401	248	313	215	321	174	260	230	290
MSTRG.24632|rpl27	17577	20254	7038	18966	9184	8216	9758	9540	7870	16044	15904	15251	6920	8789	4159	6349	11253	8266	13962	11689	9314
MSTRG.12498	435	254	72	139	150	130	91	301	206	137	91	60	47	87	40	108	136	108	68	38	37
MSTRG.12499	190	176	93	142	65	80	99	84	106	33	52	20	28	83	14	102	143	127	36	10	22
MSTRG.6263|wu:fj64h06	179	217	126	82	0	134	145	169	0	174	241	245	85	0	121	0	168	122	199	185	0
MSTRG.12494	340	391	350	253	236	322	276	153	168	351	435	430	170	268	349	164	300	208	251	231	306
MSTRG.12495	0	0	0	0	0	0	0	0	0	0	0	0	0	0	0	0	0	0	0	0	0
MSTRG.12496	18	19	23	10	16	11	13	7	16	3	2	0	8	10	1	9	13	12	2	1	2
MSTRG.12497	15	11	22	75	74	16	68	115	93	15	22	26	34	25	76	32	50	45	289	290	156
MSTRG.12490	32	18	30	15	21	29	15	22	19	8	16	3	3	11	4	28	49	52	7	3	5
MSTRG.12491	0	0	0	0	0	0	0	0	0	0	0	0	0	0	0	0	0	0	0	0	0
MSTRG.12492	0	0	0	0	0	0	0	0	0	0	0	0	0	0	0	0	0	0	0	0	0
MSTRG.12493	38	55	35	78	86	44	121	85	79	91	218	127	53	46	57	33	78	92	69	150	123
MSTRG.3426|papss1	415	349	423	423	227	423	273	379	298	50	295	696	420	463	446	307	522	45	461	483	555
MSTRG.6135|oaz1b	0	0	0	0	0	0	0	0	0	0	0	0	0	0	0	0	0	0	0	0	0
MSTRG.17070|si:ch211-168d23.3	42	48	87	40	38	67	66	31	66	64	40	154	67	111	111	42	117	246	132	91	94
MSTRG.16170|lats1	0	0	0	0	0	0	0	0	0	0	0	0	0	0	0	0	0	0	0	0	0
MSTRG.7700|trim47	299	306	303	348	397	319	396	337	327	365	377	354	320	379	373	393	501	524	363	437	444
MSTRG.6471|dpm2	263	515	354	355	338	339	97	312	273	45	160	44	386	392	62	216	62	3	18	2	30
MSTRG.18686|trmt10c	109	72	84	130	107	93	129	89	120	97	97	115	76	80	68	84	137	122	115	87	92
MSTRG.18714	1	6	5	10	8	8	9	14	6	14	5	12	9	5	4	8	12	13	8	7	10
MSTRG.246|zgc:101731	43	48	38	32	62	57	16	25	36	26	15	23	43	52	27	61	47	39	26	25	9
MSTRG.4380|ccna2	51	1	0	0	1	0	1	2	1	4	3	6	1	1	3	0	1	1	2	1	1
MSTRG.12699|tsr3	20	2	7	13	3	0	3	14	2	22	7	3	3	0	14	2	5	45	8	5	8
MSTRG.15298|dcaf11	594	522	571	485	522	561	537	637	516	778	620	795	435	593	590	509	661	629	774	833	892
MSTRG.11604|ssx2ipa	0	0	0	0	0	0	0	0	0	0	0	0	0	0	0	0	0	0	0	0	0
MSTRG.11325	33	28	42	37	49	32	65	31	49	44	73	58	27	34	121	19	26	44	54	63	72
MSTRG.18710	18	24	24	102	91	96	86	26	78	54	73	56	62	82	54	22	25	49	110	72	97
MSTRG.1651	1001	942	664	495	951	601	449	280	548	706	490	752	233	231	229	182	443	272	317	196	246
MSTRG.16221|msra	1726	1970	1376	1248	1364	1160	1018	986	935	725	489	663	792	989	817	716	841	831	345	306	265
MSTRG.25530|fgf10b	24	18	20	57	23	40	20	40	19	6	8	11	2	11	6	24	33	21	3	10	2
MSTRG.9537|plekho1b	0	0	0	0	0	0	0	0	0	0	0	0	0	0	0	0	0	0	0	0	0
MSTRG.17808|hcls1	2	0	0	1	2	2	1	3	3	2	9	0	0	3	1	5	2	7	6	9	3
MSTRG.24246|prkcbb	16	14	8	15	19	11	25	15	32	20	5	11	7	23	18	23	52	104	28	25	35
MSTRG.13023|slc18a3b	26	21	36	44	46	44	78	46	55	31	30	36	302	56	40	111	99	571	690	719	23
MSTRG.20819	1120	1055	997	950	1036	1140	1114	1059	1001	957	856	891	716	1062	864	1011	1430	1114	1388	1250	1272
MSTRG.20287|ssx2ipb	32	33	92	29	22	33	38	23	46	20	14	50	32	49	76	87	138	113	110	54	101
MSTRG.21644|si:ch1073-174d20.2	0	1	1	0	3	21	21	0	15	32	44	39	0	28	5	12	3	37	22	42	27
MSTRG.7791|zgc:100829	0	0	0	0	0	458	1	0	0	0	322	0	248	5	235	273	0	0	415	0	0
MSTRG.2508	5	10	8	0	4	3	5	13	3	9	3	0	0	1	0	7	2	5	0	3	5
MSTRG.2509	2	2	0	0	6	3	1	4	6	5	2	0	0	1	2	3	4	6	2	2	4
MSTRG.2501	1075	1191	877	1197	846	1241	1036	911	1123	1135	1004	1158	654	921	814	914	1271	1036	1059	1191	1044
MSTRG.2502	475	832	636	274	586	508	427	754	287	156	292	267	213	379	404	265	340	208	344	254	223
MSTRG.2505	23	0	0	0	29	0	0	2	0	0	0	0	5	19	0	0	0	0	0	0	0
MSTRG.2506	80	145	31	44	32	23	25	26	55	28	63	24	51	103	3	32	32	31	19	6	10
MSTRG.2507	10	11	0	12	0	4	7	6	7	18	19	10	0	1	2	13	6	7	0	0	0
MSTRG.3679	1019	976	964	889	881	850	869	1030	817	934	868	828	462	814	681	731	1071	1608	1318	1088	991
MSTRG.3678	18	14	5	7	11	2	21	14	25	27	30	7	0	24	18	9	20	12	16	5	7
MSTRG.9426|OPN4	60	0	77	0	4	48	0	0	4	50	8	0	0	3	0	0	119	3	78	80	398
MSTRG.3671	0	0	0	0	0	0	0	0	2	0	0	0	0	0	0	0	0	0	0	0	0
MSTRG.3670	68	31	49	79	98	117	159	102	144	54	90	40	7	22	27	76	95	125	139	59	42
MSTRG.8661|LRPPRC	1696	1466	1425	1186	1290	1359	1574	1325	1450	1753	1577	1672	1119	1449	1508	1222	1757	1254	2056	1905	2267
MSTRG.3672	0	0	0	0	0	0	0	0	0	0	0	0	0	0	0	0	0	0	0	0	0
MSTRG.3675	953	899	768	1100	1161	977	1013	824	863	955	604	801	541	907	449	556	851	938	970	618	608
MSTRG.3674	0	0	0	2	0	0	0	12	0	0	0	0	0	0	0	55	41	82	61	134	0
MSTRG.3677	362	166	205	223	544	316	410	190	341	390	158	475	62	157	328	89	175	162	114	107	279
MSTRG.3676	56	45	27	55	46	58	58	217	39	125	44	308	144	54	484	60	201	116	117	517	600
MSTRG.25867	471	333	396	327	363	380	309	294	268	555	422	548	413	401	482	252	350	1119	255	203	266
MSTRG.13729|spry2	3	65	32	3	51	45	3	3	69	27	29	4	5	48	56	2	59	4	4	5	5
MSTRG.19384|ccn1	1444	1721	1722	1366	1590	1618	2206	2001	2544	1619	1223	1593	743	803	1150	401	547	405	1001	988	508
MSTRG.7124|si:ch211-11n16.2	695	748	570	398	521	588	504	649	634	390	355	365	235	306	341	349	580	440	548	439	270
MSTRG.20686|trim62.1	0	0	0	0	0	0	0	0	0	0	0	0	0	0	0	0	0	0	0	0	0
MSTRG.20389|ddx10	388	96	133	279	114	156	5	202	36	114	220	276	85	90	134	127	34	66	175	190	331
MSTRG.3053|polr1e	298	263	259	336	268	304	0	148	341	343	10	203	260	106	177	256	244	279	311	158	163
MSTRG.4902	1304	1303	902	874	758	977	16	1046	924	1227	1089	1099	732	979	9	663	7	846	698	700	802
MSTRG.17534	8	4	5	5	10	0	6	5	13	8	6	8	0	5	0	0	5	13	15	10	3
MSTRG.4900	5032	4452	4782	3892	3751	4094	3851	4698	3730	4948	4206	4929	2992	4634	4942	3132	4738	3938	3128	3420	3753
MSTRG.20812	5	53	91	59	21	22	63	12	54	0	1	46	49	29	48	60	100	92	15	1	1
MSTRG.4906	4685	5313	6225	4837	5248	4326	6060	6558	6036	3379	3080	3879	2702	4594	5412	4122	7454	5268	4159	5247	5905
MSTRG.4907	145	369	210	217	145	158	241	125	239	176	129	256	67	68	127	131	226	166	93	71	70
MSTRG.4904	1025	2600	366	501	64	366	638	619	1860	513	1645	273	788	502	84	1845	2485	2799	138	135	623
MSTRG.4905	559	393	807	1395	930	1045	810	399	741	481	365	395	504	1143	184	309	542	639	339	175	183
MSTRG.1154|abcc9	0	0	0	0	0	0	0	0	0	0	0	0	0	0	0	0	0	0	0	0	0
MSTRG.4908	80	92	122	117	102	97	137	101	110	105	133	92	66	119	121	29	111	106	123	143	121
MSTRG.19251|zgc:194679	29	24	12	37	32	18	14	13	32	10	22	6	17	33	3	3	15	17	10	3	7
MSTRG.17536	101	74	25	56	37	46	36	200	98	44	46	46	20	37	44	162	232	81	50	60	39
MSTRG.20814	1479	1330	1328	1419	1468	1386	1511	1330	1470	1625	1300	1749	1048	1610	1522	1151	1747	1934	1436	1273	1489
MSTRG.15250|snx16	0	0	5	2	4	3	9	4	2	4	0	0	0	0	0	7	3	7	3	4	7
MSTRG.25861	10	23	5	40	64	49	11	28	47	30	35	30	12	12	26	16	10	81	15	34	13
MSTRG.23142|hsd17b10	1278	1307	1086	1038	1281	829	913	1220	348	1430	1371	1303	830	849	886	898	1302	1039	1125	1155	1017
MSTRG.25860	58	41	80	58	94	65	78	49	91	97	66	76	52	28	99	46	72	64	58	82	72
MSTRG.774	25	18	10	26	18	26	8	5	17	4	4	2	7	8	6	15	16	14	22	10	8
MSTRG.8590	13	11	2	1	1	0	17	0	0	0	10	2	0	0	0	1	0	1	38	0	1
MSTRG.776	691	530	602	949	1010	811	755	975	779	578	531	522	354	638	601	450	805	626	652	586	609
MSTRG.777	7351	5565	5466	5724	5600	5782	9192	7406	7240	11543	11425	11939	5418	4077	8372	6977	10497	6156	9086	11765	9569
MSTRG.770	0	0	0	0	0	0	0	0	0	0	0	0	0	0	0	0	0	0	0	0	0
MSTRG.8594	171	137	82	87	96	108	125	76	163	112	76	61	52	156	45	42	86	101	108	90	112
MSTRG.772	36	34	77	97	72	68	80	19	55	52	40	34	26	58	63	76	139	80	83	39	120
MSTRG.773	23	10	16	14	12	17	18	14	24	23	23	27	22	20	20	15	37	27	28	31	28
MSTRG.8598	42	35	39	81	66	38	73	89	65	37	41	36	26	46	43	61	71	148	82	69	52
MSTRG.27|pthlha	0	2	2	2	1	6	0	1	2	2	3	2	1	0	1	1	2	0	2	1	1
MSTRG.778	9	4	4	2	10	1	14	8	10	27	8	29	1	4	4	13	19	38	10	9	38
MSTRG.779	1	0	1	0	0	1	0	31	0	0	1	0	1	0	1	0	0	0	1	1	0
MSTRG.2995|lias	270	270	310	323	319	312	293	300	253	207	166	234	150	210	224	351	580	448	412	329	451
MSTRG.22711|ccnd2a	462	402	468	324	409	397	459	290	411	171	230	269	226	376	309	288	500	525	398	459	454
MSTRG.11409|myl13	2	2	2	5	1	2	1	2	4	1	3	2	1	2	3	2	1	3	6	4	3
MSTRG.5342|CSNK2B	15	28	18	18	24	27	28	17	45	19	35	52	39	107	23	75	145	10	31	49	41
ENSPREG00000017609|arhgef39	60	60	7	7	15	23	37	40	25	49	36	26	20	22	13	15	9	16	28	9	30
MSTRG.18179	2430	1920	2107	1280	1524	1297	1139	1365	1461	2566	2002	2349	2068	2540	2603	1304	1116	1465	969	975	923
MSTRG.18178	49	80	79	64	59	47	44	45	57	59	39	53	65	73	42	51	58	90	40	51	21
MSTRG.18175	12	14	9	9	11	6	14	8	12	12	14	23	19	17	30	27	21	25	36	13	13
MSTRG.18174	0	0	0	0	0	0	0	0	3	0	0	0	0	0	0	0	0	0	0	2	0
MSTRG.18177	43	44	74	182	204	161	192	163	196	69	0	101	50	81	0	440	265	917	150	177	179
MSTRG.18171	0	0	0	0	0	0	2	0	0	0	0	0	0	0	0	2	0	0	0	2	0
MSTRG.18170	162	163	105	188	200	208	175	190	151	335	234	266	153	184	268	178	256	623	248	351	341
MSTRG.20384|rad54l	74	62	22	20	29	29	27	29	40	90	95	56	35	48	33	32	43	49	23	26	31
MSTRG.18172	311	418	327	935	692	57	188	915	192	618	632	574	417	97	467	295	177	349	111	502	537
ENSPREG00000021578|scn4bb	11	5	25	2	2	3	4	3	2	0	0	2	0	0	2	3	10	3	5	2	8
MSTRG.21671|CPA1	197	281	110	116	163	122	115	346	179	77	45	31	8	21	41	229	153	146	56	24	20
MSTRG.14086|gja3	0	0	0	0	0	0	0	0	0	0	0	0	0	0	0	0	0	0	0	0	0
MSTRG.9223|dnajc12	5	125	92	146	176	46	72	170	45	24	47	15	115	53	49	91	145	83	179	35	194
MSTRG.10935|abhd8a	0	0	0	0	0	0	0	0	0	0	0	0	0	0	0	0	0	0	0	0	0
MSTRG.25012|ADAM11	0	0	0	1	0	0	0	0	0	0	0	1	0	1	0	0	1	0	1	2	1
MSTRG.19587	8	11	49	24	6	22	12	62	46	52	61	64	7	61	52	3	35	73	49	66	85
MSTRG.8641|synpo2la	0	0	0	0	0	0	0	0	0	0	0	0	0	0	0	0	0	0	0	0	0
MSTRG.16586|mrps18a	1560	1667	1367	1588	1506	1677	1248	1703	1110	1461	1410	1391	1076	1369	1470	1084	1391	1381	1199	1532	1074
MSTRG.22910|SLC25A45	11	12	4	21	17	8	11	15	7	8	6	24	9	8	10	7	12	17	10	17	9
MSTRG.23275	3	2	10	7	8	5	7	2	3	6	0	7	0	8	6	17	27	20	5	9	17
MSTRG.17455|rock2a	256	281	277	182	265	270	242	191	321	285	173	228	60	113	125	211	430	270	211	175	121
MSTRG.18854|galnt18b	164	170	174	194	195	199	276	212	241	278	233	367	94	177	189	127	212	230	248	228	232
MSTRG.14664|vangl1	0	0	4	2	8	2	3	0	5	0	0	0	0	0	4	3	7	7	0	4	7
MSTRG.1743	5	26	2	3	0	4	18	0	16	37	50	75	18	0	3	19	3	27	7	0	10
MSTRG.1742	70	21	4	21	35	51	39	17	22	51	4	5	11	4	0	162	79	213	3	2	8
MSTRG.1741	11	9	11	5	13	5	2	0	6	1	1	2	1	3	6	0	2	4	1	6	6
MSTRG.1740	59	62	21	23	58	86	13	17	41	93	17	32	75	24	5	220	218	358	4	4	58
MSTRG.1747	0	1	1	1	5	1	3	4	4	3	8	4	2	5	5	6	12	7	2	1	5
MSTRG.1746	319	159	370	137	174	211	296	202	260	84	14	96	52	90	97	315	506	371	1056	409	657
MSTRG.1745	564	443	525	458	441	564	616	479	749	479	381	485	312	447	453	445	718	543	413	368	406
MSTRG.15836|plxdc2	0	0	0	0	0	0	0	0	0	0	0	0	0	0	0	0	0	0	0	0	0
MSTRG.23353|mitfb	207	0	352	204	228	0	277	330	187	5	180	59	120	112	81	102	155	192	99	140	50
MSTRG.1749	0	0	8	0	0	1	0	0	0	0	0	0	0	1	0	3	2	0	0	0	0
MSTRG.1748	59	62	60	58	112	86	77	39	99	41	18	42	29	61	51	55	97	68	66	66	91
MSTRG.25905|wdr54	296	91	212	351	410	324	328	312	157	426	470	574	252	63	387	191	166	344	207	340	390
MSTRG.11145|fam102ba	766	840	692	724	629	784	258	278	529	461	434	397	366	685	256	321	426	478	252	96	72
MSTRG.12804|wee2	31	23	26	26	29	23	24	31	34	37	39	53	15	29	36	32	34	86	64	60	42
MSTRG.21636	10	1	7	10	9	10	12	8	3	4	2	5	8	10	7	2	5	8	11	5	13
MSTRG.21637	648	393	354	0	359	406	368	486	388	515	547	513	365	671	417	388	460	437	435	521	438
MSTRG.21634	7	20	15	11	17	10	12	4	11	5	0	0	10	6	5	13	18	0	9	6	13
MSTRG.21635	729	806	881	862	602	851	682	677	640	830	678	727	467	659	494	597	727	750	657	659	500
MSTRG.21632	252	279	285	481	540	488	486	265	384	291	319	353	218	363	254	156	249	269	271	227	233
MSTRG.21630	1484	1025	886	1347	1568	1798	1943	1394	1271	2961	3308	3171	1618	2484	2111	1008	1483	1529	1220	1448	1360
MSTRG.21631	17	7	2	2	5	11	6	6	9	8	8	11	9	13	15	7	10	13	10	3	12
ENSPREG00000006779|kcns3b	4	3	5	6	4	3	8	0	3	3	4	3	4	5	3	6	0	5	3	5	4
MSTRG.6220|bxdc2	679	650	388	395	345	445	345	406	333	428	350	462	270	264	159	328	432	417	231	206	252
MSTRG.21638	33	47	25	12	12	22	9	6	10	11	20	8	12	8	10	4	9	9	5	8	3
MSTRG.21639	8	9	40	1698	14	1158	15	8	23	15	0	0	14	22	6	57	2007	601	24	110	0
MSTRG.9246	25	10	45	50	49	41	58	1	63	4	18	8	26	8	26	0	22	24	15	0	25
MSTRG.9247	13	8	32	28	25	17	47	27	32	29	25	55	8	27	43	39	126	95	85	106	104
MSTRG.9244	20	17	27	20	13	19	24	20	19	38	136	71	17	54	17	69	24	83	96	20	53
MSTRG.9245	5	14	2	21	10	34	5	19	2	4	6	5	3	29	17	32	39	40	4	2	2
MSTRG.9242	332	303	130	202	191	141	214	699	408	206	686	500	49	380	63	705	476	591	560	237	486
MSTRG.9243	0	0	0	0	0	0	0	0	0	0	43	36	0	44	0	39	0	92	50	0	23
MSTRG.9240	377	350	650	512	466	495	621	777	619	664	608	698	556	520	651	590	735	788	1123	1108	1247
MSTRG.9241	69	70	97	119	76	91	142	54	59	89	108	154	33	47	42	65	173	78	126	142	157
MSTRG.9249	115	138	152	330	318	342	433	243	239	305	241	382	127	242	243	293	460	584	569	638	557
MSTRG.10110|them4	107	116	95	201	123	176	97	126	98	179	152	123	108	115	69	83	97	62	88	28	77
MSTRG.10277|pon1	35	12	16	40	10	21	57	12	51	7	4	8	42	5	8	4	10	4	4	8	9
MSTRG.6312	25	30	22	23	3	20	22	12	33	27	10	18	7	39	4	15	33	17	26	12	26
MSTRG.3277|dla	0	3	3	10	12	10	12	0	6	15	7	8	5	8	25	4	13	22	14	14	8
MSTRG.17841|syt10	0	0	0	49	0	0	0	0	0	0	0	0	0	0	0	0	1	0	31	15	0
MSTRG.22068	444	311	473	366	376	309	408	499	439	498	412	466	230	281	342	214	295	295	222	356	196
MSTRG.10946|si:rp71-39b20.4	941	667	1471	1217	956	1238	1563	996	817	2031	1133	2376	800	886	1491	930	847	576	2332	1565	1942
MSTRG.6430	7	8	18	13	23	18	2	0	0	0	2	0	2	2	0	0	0	19	8	0	3
MSTRG.6431	42	22	10	18	28	24	13	12	6	14	12	15	12	53	64	16	55	133	67	109	89
MSTRG.6432	278	169	104	77	67	109	163	106	356	72	76	86	110	162	23	235	129	222	71	10	61
MSTRG.6433	15	3	0	0	1	2	0	0	0	0	0	0	0	0	3	69	32	20	1	0	3
MSTRG.6434	178	293	132	213	110	228	303	310	692	129	314	171	210	508	211	337	208	441	135	307	202
MSTRG.6435	15	9	18	14	19	9	16	21	31	12	12	7	10	16	4	23	17	14	9	15	10
MSTRG.6318	58	52	39	86	77	55	73	60	77	122	60	118	64	74	55	70	74	104	93	146	128
MSTRG.6438	13	10	10	23	11	23	4	3	90	10	77	4	5	19	12	106	85	19	27	21	39
MSTRG.6439	9342	10515	2192	2483	1611	3328	2211	1718	865	14786	4202	7527	3523	10400	500	8	3864	4079	1803	809	1305
MSTRG.23470|prickle2a	14	0	6	0	153	0	0	0	8	0	0	18	11	0	6	0	8	2	5	0	39
MSTRG.21165|usp49	0	0	0	0	0	0	0	0	0	0	0	0	0	0	0	0	0	0	0	0	0
MSTRG.23475|magi1a	455	397	814	407	485	586	598	291	539	532	325	1047	406	971	1033	864	1721	1531	1047	835	1222
MSTRG.7016	0	0	0	2	2	0	0	0	2	0	0	0	0	0	0	0	0	0	0	0	4
MSTRG.15083|dnajc5ab	306	10	162	0	14	24	1803	783	13	100	0	490	25	7	13	234	21	5	11	35	107
MSTRG.15814|mettl4	5	12	2	5	9	4	16	8	9	21	32	13	7	8	27	9	10	11	2	2	7
MSTRG.22069	426	442	711	498	462	498	634	478	580	829	618	584	443	573	593	554	1022	1238	986	528	814
MSTRG.3076|PTPRD	125	72	63	23	22	115	36	70	11	272	510	656	19	489	580	415	758	465	590	806	736
MSTRG.6828|si:ch211-136a13.1	66	72	63	168	136	166	103	70	57	99	80	77	62	31	53	85	133	119	76	83	89
MSTRG.21231|tusc2b	41	6	94	139	4	6	6	10	7	9	9	11	5	5	11	10	137	6	9	10	9
MSTRG.56	300	304	192	126	250	271	258	324	190	248	357	240	118	206	192	154	273	223	276	331	274
MSTRG.57	461	470	450	511	566	457	410	419	456	612	437	547	408	446	490	377	573	660	611	524	498
MSTRG.54	982	1092	1204	749	1102	1084	1082	700	1077	1198	1421	1185	412	447	740	806	1333	1106	1090	1428	1097
MSTRG.55	551	683	450	309	537	412	498	483	370	256	299	206	295	606	503	381	569	553	440	405	456
MSTRG.52	304	426	501	639	310	208	387	700	473	367	697	333	351	470	203	602	859	544	261	98	112
MSTRG.53	1184	1357	1508	5963	2434	2423	1652	2285	2114	5136	2560	4500	1044	859	1995	4575	3955	1342	5631	5330	7205
MSTRG.50	202	243	47	90	90	98	78	109	170	204	210	144	89	169	82	70	66	63	127	177	180
MSTRG.51	397	547	406	319	471	338	220	455	383	410	389	361	297	353	379	206	338	306	463	440	360
MSTRG.21682|tmtc3	61	57	52	70	38	40	74	61	31	44	21	78	34	44	66	78	144	0	135	51	126
MSTRG.58	1262	1337	1004	1219	1276	1386	900	1094	786	1628	1348	1512	868	1076	956	886	1201	1171	1516	1642	1391
MSTRG.59	755	421	676	1012	946	729	905	686	1220	456	209	491	440	565	620	637	1006	707	1451	1061	1199
MSTRG.369|TMEM200C	1	1	3	9	12	17	6	2	5	7	18	51	4	1	8	5	2	81	63	0	7
MSTRG.7530|jakmip2	0	0	0	0	0	0	0	0	0	0	0	0	0	0	1	0	0	0	0	0	1
MSTRG.21769|ric8a	1705	1521	1722	1705	1485	347	0	139	1214	197	980	385	348	201	325	1471	344	229	1755	508	0
ENSPREG00000001916	0	0	0	0	4	0	0	0	0	0	0	0	0	0	0	0	0	0	0	0	0
MSTRG.7764|rpl23a	192	801	755	197	315	927	254	57	151	221	1772	34	127	454	650	101	183	186	27	512	124
MSTRG.21242|thumpd3	22	42	27	175	89	16	19	64	15	441	464	86	52	18	256	168	276	159	270	79	374
ENSPREG00000022825|cilp	14	0	32	25	108	56	50	12	37	16	36	16	10	14	8	22	62	43	29	25	8
MSTRG.7696|trpc4a	0	0	0	152	178	14	0	41	0	302	4	0	0	0	17	7	44	217	8	0	79
MSTRG.15721|unm_sa821	114	115	107	141	101	88	159	164	109	172	188	181	41	46	76	49	89	68	56	49	46
MSTRG.22978|arih2	0	0	0	0	0	0	0	0	0	0	0	0	0	0	2	0	0	0	0	0	0
MSTRG.6298	1439	1473	1393	1194	1385	1231	1576	1389	1535	2201	2200	2398	2140	1844	2514	1234	1778	1206	2320	2474	2380
MSTRG.6299	186	226	265	197	269	253	428	348	350	438	361	508	205	310	508	320	546	408	683	619	691
MSTRG.25923|ttc37	96	0	127	248	14	0	139	631	120	123	143	110	0	0	434	124	177	77	500	562	715
MSTRG.6294	688	699	712	170	809	191	798	746	891	1176	415	697	521	756	1006	254	1187	583	966	1583	1458
MSTRG.6295	86	414	0	0	378	502	348	0	450	68	105	529	0	0	302	97	505	234	260	861	695
MSTRG.6296	8	0	0	19	16	11	35	16	29	68	41	36	5	4	11	16	20	20	18	26	7
MSTRG.6297	177	154	147	191	220	239	240	196	216	239	177	275	132	271	214	167	301	318	353	326	395
MSTRG.6290	764	806	839	815	885	761	1147	742	908	1772	1829	1708	1061	838	1193	812	1038	619	928	1211	1269
MSTRG.6291	30	20	35	24	21	21	4	13	6	19	18	18	14	53	2	7	6	4	13	2	7
MSTRG.12715|nlrc3	0	0	0	0	0	0	0	0	0	0	0	0	0	0	0	0	0	0	0	0	0
MSTRG.19688|rhpn1	3	1	2	3	7	0	2	4	3	4	0	5	5	5	11	3	5	4	4	5	9
MSTRG.2067	13	6	2	24	8	3	252	93	7	12	5	10	4	6	6	6	14	11	28	8	10
MSTRG.7741	1119	1071	933	1316	1086	1210	1717	1861	1525	2242	2248	2274	1018	1435	1833	743	1238	1495	1175	1263	1348
MSTRG.10211|si:dkey-12j5.1	0	0	3	2	1	5	2	3	2	1	2	0	2	0	0	0	0	4	1	0	1
MSTRG.7743	362	330	338	607	602	627	664	428	698	373	329	462	387	575	536	394	821	678	652	503	679
MSTRG.7742	693	833	936	708	0	643	647	766	727	1067	923	0	368	623	716	362	941	913	1144	1066	1077
MSTRG.7745	16	32	41	36	24	19	25	52	40	26	47	37	31	30	43	17	16	21	23	20	24
MSTRG.24103|mfsd6l	3	2	1	3	2	2	1	11	1	1	1	1	2	1	1	6	3	16	7	1	1
MSTRG.19847|aatf	243	119	338	243	253	270	192	203	118	330	328	203	309	206	293	133	108	203	277	280	169
MSTRG.7746	774	506	749	706	117	387	649	240	988	1133	219	427	423	436	507	431	64	376	407	524	483
MSTRG.7749	171	140	108	233	126	108	339	451	336	155	107	110	65	93	129	229	320	293	315	366	509
MSTRG.7748	4459	3458	2848	4547	2431	2077	2050	2070	4943	4307	2845	4329	1102	1586	1013	2431	3731	2427	2351	2339	2160
MSTRG.25930|mblac2	423	465	438	606	863	358	524	648	668	1157	1078	1049	282	181	578	284	570	289	641	839	683
MSTRG.20061|pfas	230	0	0	0	217	0	92	48	72	78	168	133	0	14	86	0	0	61	109	83	37
MSTRG.3345|rcor3	4	0	73	0	59	15	77	2	90	39	0	0	30	61	9	125	39	216	54	43	27
MSTRG.12932|svild	371	55	19	76	11	9	18	22	40	15	38	35	88	378	81	16	46	40	21	21	64
MSTRG.20122|RNF126	15	20	20	1	21	26	15	9	16	0	2	0	7	4	1	19	30	22	1	4	4
MSTRG.19407|gpc5b	5	4	8	0	6	5	4	5	5	0	0	6	0	0	6	4	21	50	8	2	0
MSTRG.23775|taz	1	1	1	1	1	1	1	1	3	1	2	1	1	1	1	1	1	1	1	5	1
MSTRG.20449|GRM7	15	0	0	0	10	0	0	0	0	0	0	0	0	0	0	0	13	9	0	3	29
MSTRG.22988|RAD54L2	72	75	233	0	5	0	6	0	13	90	23	234	111	397	483	0	1	54	0	0	0
MSTRG.25090|entpd2a.2	203	242	110	84	101	75	135	171	217	58	32	75	20	45	26	178	159	109	46	32	37
MSTRG.24387|aatka	294	717	208	54	0	0	8	997	512	1188	493	2339	920	67	18	133	11	15	0	191	0
MSTRG.18691	919	802	741	859	833	798	693	853	734	843	782	853	631	688	671	601	963	776	954	844	750
MSTRG.20740|tarbp2	24	0	0	0	0	0	11	24	26	0	0	4	9	8	0	4	28	13	16	30	27
MSTRG.9365|epcam	11470	13431	6977	9370	5845	7762	4467	4596	7092	11011	6075	4560	6734	11082	1648	4033	5022	4248	5917	1908	599
MSTRG.24992	3	5	4	8	10	7	15	7	12	7	3	5	11	22	9	7	12	13	13	13	11
ENSPREG00000005389|mmp20b	6	14	2	0	3	0	0	0	0	11	3	8	0	2	0	0	0	0	0	0	0
MSTRG.26061|zfr	1477	1552	558	784	1698	1834	1786	2365	899	2855	2243	2820	1542	1909	1640	922	2328	913	2482	2140	2178
MSTRG.17503|CDIN1	34	0	20	0	0	37	53	0	34	0	63	93	19	44	40	65	23	45	87	71	64
MSTRG.4927|C6orf62	369	183	159	85	296	130	1050	428	226	414	75	81	521	419	861	146	824	285	80	77	633
MSTRG.7605|IL12B	65	30	44	0	0	0	0	0	24	0	0	0	0	106	0	30	108	0	0	147	127
MSTRG.22108|zgc:123278	0	0	0	0	0	0	0	0	0	0	1	0	0	0	0	0	0	0	0	0	1
MSTRG.3666|sil1	3	5	4	3	5	6	8	3	7	1	5	9	8	11	4	12	17	5	7	2	11
MSTRG.4756|tax1bp1a	47	21	140	18	61	12	47	0	3	4	0	0	1	42	36	1	59	33	70	0	150
MSTRG.17201|tulp4b	0	0	0	0	0	0	0	0	0	0	0	0	0	0	0	0	0	0	0	0	0
MSTRG.18925|strc	15	22	10	15	17	8	16	18	30	43	23	34	17	15	21	23	8	33	7	34	16
MSTRG.8928	5	3	0	0	0	0	0	0	0	0	4	2	0	4	0	2	0	5	0	0	0
MSTRG.8929	92	29	8	5	10	11	0	16	8	60	79	46	18	16	10	22	5	4	0	10	5
ENSPREG00000017517|zgc:171927	0	0	0	0	0	0	0	0	0	0	0	0	3	0	0	2	0	0	0	4	0
MSTRG.8920	10262	22915	21138	59703	57691	14065	41560	27032	7313	13106	7060	4778	14933	13287	14126	5786	14804	19294	13375	25949	11191
MSTRG.8921	1613	1848	1298	1441	1641	1403	1484	2029	1383	3133	3383	3170	1865	1901	2514	1173	1515	2077	1891	2317	2151
MSTRG.8922	1557	1524	2114	2097	1853	1965	2894	1835	1886	2463	2129	2643	1443	1867	2451	1645	2916	1876	4396	3325	3802
MSTRG.8923	22	18	31	10	18	18	39	14	24	50	58	86	28	45	42	31	32	17	105	63	74
MSTRG.8924	10	12	5	10	10	18	24	15	20	22	5	8	12	8	14	14	27	14	6	6	15
MSTRG.8925	518	665	684	913	1006	743	536	515	640	384	502	293	291	562	184	373	720	505	695	404	406
MSTRG.8926	0	7	20	0	29	12	0	82	0	0	0	0	0	0	0	0	36	0	94	0	0
MSTRG.8927	310	197	199	259	350	277	268	201	274	327	528	341	265	222	140	327	321	326	238	275	347
MSTRG.24923|prkar1b	6	8	9	23	8	4	9	6	18	10	7	7	5	18	11	8	11	19	37	15	47
MSTRG.9816|apoa2	59	1	119	10	164	6	217	55	445	121	102	465	176	35	67	38	130	295	75	70	93
MSTRG.24381|pde6ga	39	116	70	3	25	18	109	107	31	1430	1143	2288	27	75	168	59	13	30	628	415	373
MSTRG.22065	872	365	883	289	295	194	477	551	380	2092	2133	1963	807	811	2161	372	541	566	745	878	481
ENSPREG00000014537	0	7	0	7	1	4	2	0	0	0	0	0	0	5	0	2	3	5	0	0	0
ENSPREG00000014533	0	0	0	0	0	0	0	0	0	0	0	0	0	0	0	0	0	0	0	0	0
MSTRG.3136|SMARCA4	14	23	6	26	5	14	6	63	8	4	3	12	1	12	16	7	10	14	17	33	15
ENSPREG00000014539	0	0	3	0	5	4	2	0	0	0	0	3	2	0	6	0	0	3	4	0	4
MSTRG.5204|casq1b	18	31	35	22	54	19	55	10	11	104	107	117	18	15	39	30	74	19	186	226	89
MSTRG.5025|ndufv1	7	5	12	8	3	5	10	12	0	12	14	20	6	8	10	7	4	7	14	19	9
ENSPREG00000002398	0	1	0	0	0	0	2	0	0	0	0	0	0	0	0	0	0	0	0	0	0
MSTRG.18701|atp5mc3b	1580	1306	1303	1422	1515	1397	1209	1036	1246	1129	1051	1006	18	1135	1133	1180	1430	1228	1290	1027	1426
ENSPREG00000018434	0	0	0	0	0	0	0	0	0	0	0	0	0	0	0	0	0	0	0	0	0
MSTRG.5497	1394	899	882	969	1035	1167	1160	1749	532	1113	1340	936	517	1048	664	728	1289	1147	1408	598	1509
ENSPREG00000010194	0	0	0	0	6	0	0	0	0	0	0	0	0	0	0	0	0	0	0	0	0
ENSPREG00000005627	2	0	0	0	0	10	0	0	0	0	0	0	0	7	0	0	0	0	0	0	0
MSTRG.7676|pds5b	118	46	86	44	191	79	1064	31	44	1768	0	548	126	341	81	179	90	116	2200	906	142
MSTRG.7635|mrps17	1	1	1	1	1	1	1	1	1	1	1	1	1	1	1	1	1	1	1	1	1
MSTRG.5496	3886	1743	3238	3676	4538	3903	2195	3424	1635	1869	1751	1791	2358	2917	1534	4214	4035	1883	7067	6763	7039
MSTRG.23247|nr4a1	0	0	0	0	0	0	0	0	0	0	0	0	0	0	0	0	0	0	0	0	0
MSTRG.9404|slc30a6	17	5	15	6	7	9	5	4	31	87	112	7	29	41	18	18	15	33	8	56	25
MSTRG.22535|HCN4	0	149	354	351	279	259	184	476	497	105	0	174	0	0	141	388	955	241	827	734	555
MSTRG.20228	78	74	91	83	108	97	101	89	72	119	98	148	56	87	102	83	134	102	163	205	162
MSTRG.20229	187	196	167	116	125	100	147	225	112	306	189	263	0	185	129	126	128	142	106	0	62
MSTRG.20227	0	0	0	0	12	7	0	3	0	3	7	0	1	1	0	2	5	2	0	0	38
ENSPREG00000018621|si:ch211-117c9.2	2	2	0	0	4	0	7	6	4	1	0	0	0	6	0	4	10	7	0	0	0
ENSPREG00000019128|cyp17a1	6	4	3	0	4	4	4	12	10	2	5	12	5	9	4	0	0	0	10	16	13
MSTRG.20222	74	63	9	41	26	36	33	53	44	73	46	60	25	51	45	35	41	32	16	18	21
MSTRG.20223	687	692	809	982	1070	937	837	881	663	920	671	848	458	525	501	616	638	898	1030	698	780
MSTRG.21833|nell2a	0	0	0	0	0	0	0	0	0	0	0	0	0	0	0	0	0	0	0	0	0
MSTRG.6117|git2b	2	9	4	4	12	4	9	7	3	2	5	13	3	3	2	3	22	6	3	0	0
MSTRG.438	3232	2948	4035	3262	3719	3133	3528	4085	3413	5208	6423	4298	2419	2505	3422	3089	5022	3880	8763	14435	11557
MSTRG.437	155	83	154	214	201	119	186	95	176	440	474	191	337	210	409	184	254	448	247	287	292
MSTRG.436	0	2	9	11	27	0	0	0	0	48	79	3	13	8	16	0	0	3	3	60	18
MSTRG.435	130	71	91	354	277	138	171	100	198	558	679	237	306	131	206	147	211	295	312	369	297
MSTRG.434	8	4	6	10	5	16	4	3	7	3	3	4	11	7	7	9	2	7	5	22	11
MSTRG.433	1145	1350	1071	1265	1642	981	1005	1114	936	1778	2120	1696	1196	1086	1564	1189	1605	1318	1843	2527	2201
MSTRG.432	154	189	93	261	336	146	165	134	148	107	80	176	92	109	137	140	220	278	195	279	212
MSTRG.431	5	7	6	7	19	12	8	14	7	8	8	14	2	4	8	12	13	13	9	42	10
MSTRG.430	4	3	5	7	4	7	6	3	4	9	7	0	2	4	0	7	0	0	9	0	8
MSTRG.11147|slc25a24	1	1	26	23	7	33	10	4	1	80	105	69	70	35	173	3	4	3	6	73	45
MSTRG.16351|acbd3	2	0	0	0	0	0	0	3	0	0	0	0	1	0	4	0	0	0	0	0	0
MSTRG.5771|nsa2	2	2	1	2	2	2	2	1	2	2	3	2	1	2	2	2	2	1	3	4	4
MSTRG.26238|cep120	0	0	1	0	0	0	0	0	0	0	0	0	0	0	0	0	0	0	0	0	0
MSTRG.7372|U2	0	0	0	0	0	0	0	0	0	2	0	1	0	0	0	0	0	0	0	0	0
MSTRG.23199|hipk1a	1216	1084	1302	1280	1360	1455	1714	1544	1433	1645	1608	1692	605	1505	1583	493	1837	2160	2386	2159	1554
MSTRG.12288	575	513	521	550	674	516	620	440	670	498	472	570	449	177	461	416	520	832	342	502	506
MSTRG.5189|pygo2	52	1	56	281	284	478	421	0	318	527	20	441	248	67	480	218	190	367	263	177	190
MSTRG.11585|xcr1b.1	56	51	79	67	23	91	201	160	229	77	102	51	40	169	14	53	112	45	63	34	44
MSTRG.15162|pms1	25	12	27	72	39	16	208	26	117	25	12	18	22	9	94	21	51	45	123	130	14
MSTRG.15526|terf1	35	70	49	113	60	0	552	0	67	116	0	63	0	24	0	0	0	0	132	45	0
MSTRG.18255|GLIPR1	0	27	0	0	0	0	0	1	0	0	0	0	0	0	31	0	0	0	0	0	0
MSTRG.23865|gps1	1444	1421	1071	1138	1135	1112	1292	1207	1187	1221	1075	1136	569	1172	1073	947	1416	1213	1060	892	937
MSTRG.16036|naa20	843	928	499	791	120	617	97	99	28	124	137	91	821	758	41	64	598	60	92	91	21
MSTRG.12964	23	71	61	74	1	3	163	33	74	35	5	22	0	4	11	5	65	56	0	0	20
MSTRG.25943|entpd4	125	75	21	22	34	22	26	19	31	110	101	39	291	113	14	15	34	236	34	67	71
MSTRG.21664|cav2	1	11	3	2	3	10	9	22	2	4	10	10	8	2	8	2	2	2	10	10	1
MSTRG.12965	75	115	49	51	92	66	70	65	109	148	115	75	43	143	41	39	79	70	114	70	72
MSTRG.17286	3	15	11	6	18	6	21	4	4	0	4	4	9	9	9	0	0	10	15	8	10
MSTRG.20927|cept1b	0	20	20	402	80	65	69	49	0	255	456	366	144	0	45	0	46	19	96	325	397
MSTRG.17284	793	858	918	654	757	719	741	684	778	967	705	1026	744	894	960	670	921	905	666	741	770
MSTRG.17285	437	314	325	154	238	181	367	406	282	274	408	222	155	311	182	240	384	470	409	239	241
MSTRG.17282	753	1004	992	1359	884	984	1065	833	1052	1678	978	1163	816	993	1121	791	1179	1193	1387	876	1064
MSTRG.17283	1	1	1	1	1	1	1	1	1	1	1	1	1	1	1	1	1	1	1	1	1
MSTRG.17280	146	137	175	184	574	172	201	269	168	133	83	229	122	187	192	193	778	248	767	243	620
MSTRG.17281	2	1	1	4	4	7	4	6	3	15	12	7	2	3	8	6	3	4	28	17	61
MSTRG.24970|arhgap23a	96	226	24	28	181	113	5	0	339	0	0	154	0	161	0	529	269	2004	289	920	0
MSTRG.7338|SNORA8	11	3	18	5	3	2	12	12	8	3	5	5	3	7	4	1	11	1	4	6	11
MSTRG.21578	140	0	0	85	207	255	176	191	89	261	0	0	0	0	58	146	0	0	0	0	744
MSTRG.21575	10	29	20	15	29	26	122	21	18	50	28	64	20	23	58	37	61	117	38	51	30
MSTRG.21574	1	2	1	0	2	1	0	0	0	5	3	2	8	7	8	5	4	2	3	2	2
MSTRG.21577	0	0	0	0	23	0	9	16	14	10	5	5	0	2	0	0	15	20	4	4	4
MSTRG.21576	6	8	4	8	7	11	7	6	10	17	34	15	10	6	4	6	6	12	5	5	4
MSTRG.21571	13	14	20	4	6	7	13	2	0	2	0	0	2	0	2	0	13	3	8	16	8
MSTRG.21570	4	8	3	9	5	7	7	6	9	7	3	9	6	6	12	3	9	11	6	4	8
MSTRG.21573	3559	3268	3869	3667	4313	4126	4482	3413	3846	5322	4886	5833	3149	4109	4723	3450	5260	5906	5426	5495	5695
MSTRG.21572	708	931	305	323	80	239	345	402	722	306	846	189	321	396	91	705	1255	794	110	84	251
MSTRG.13091|myoz1b	2	2	4	3	3	2	3	1	1	1	1	1	1	1	0	2	2	4	1	2	1
MSTRG.20966|arpc4l	6	6	9	3	14	5	3	2	6	8	5	6	5	4	4	3	8	5	8	5	5
MSTRG.14881	647	700	501	610	615	574	637	595	542	646	799	721	486	759	534	302	483	400	524	440	427
MSTRG.14880	981	925	896	1071	1064	1088	1060	1341	926	613	537	555	438	641	618	693	1133	956	724	796	684
MSTRG.14883	21	39	53	51	55	24	103	62	73	38	62	115	77	18	70	65	62	69	127	78	59
MSTRG.14882	0	0	0	34	49	0	43	61	14	0	49	10	36	20	46	0	0	42	31	141	0
MSTRG.14885	0	0	0	3	1	1	2	0	1	1	0	1	0	2	0	1	2	3	3	3	1
MSTRG.14884	102	140	79	56	17	37	87	91	56	89	32	74	55	59	35	26	70	149	72	25	29
MSTRG.14887	2	25	8	9	0	15	6	22	14	22	13	25	8	17	43	7	12	78	13	5	6
MSTRG.21712|LMO1	0	2	4	0	0	4	2	4	4	0	0	0	3	4	11	0	4	0	7	6	3
MSTRG.18810|casc4	0	0	0	0	0	0	0	0	0	0	0	0	0	0	0	0	0	0	0	0	0
MSTRG.13892|GCA	1645	1505	191	178	669	131	266	288	186	199	342	176	851	216	267	786	214	496	120	238	117
MSTRG.2791|fopnl	163	189	127	152	167	87	104	122	139	175	181	207	72	118	93	67	173	155	139	156	146
MSTRG.4535|lrrc3b	0	0	0	0	0	2	0	0	0	0	0	0	0	0	0	0	0	2	1	0	0
MSTRG.3593|gria1a	79	110	20	205	8	96	84	61	168	119	80	149	28	86	116	95	139	687	148	172	190
MSTRG.18645|atic	810	889	483	512	424	564	422	489	570	1108	837	827	490	600	556	436	618	462	418	329	259
MSTRG.14870	76	48	89	133	85	89	86	54	113	86	51	80	95	64	147	155	200	703	150	85	128
MSTRG.5351|slc44a4	0	12	0	0	0	0	0	0	0	0	0	0	0	0	0	0	0	0	0	0	0
MSTRG.13161|si:ch73-334d15.1	90	186	98	121	358	27	44	62	117	742	571	1140	362	275	35	31	115	23	189	186	280
MSTRG.10630|SLC6A20	27	24	70	104	0	115	49	49	0	49	0	52	21	50	55	1	18	0	0	21	4
MSTRG.11430|cdk5	0	1	0	1	2	0	2	0	2	0	2	1	1	0	1	0	2	1	2	1	2
MSTRG.21281|si:dkey-151g10.6	28	34	36	30	37	21	27	21	33	24	34	28	13	20	25	21	25	16	20	20	19
ENSPREG00000004539|si:dkey-1k23.3	0	0	0	0	0	0	0	0	0	16	13	5	0	0	0	0	0	0	0	0	2
MSTRG.10497	1	0	0	0	0	0	0	1	1	1	0	0	0	0	0	0	0	0	0	0	0
MSTRG.25315|dock5	2	3	0	2	2	3	3	2	6	3	1	3	1	2	0	4	4	0	4	3	2
MSTRG.17890|apaf1	0	0	0	0	0	0	0	0	0	0	0	1	0	0	0	0	0	0	0	0	1
MSTRG.13780	1055	715	1045	765	817	721	868	1278	1056	757	689	667	452	634	504	1574	1957	1205	1861	1171	1616
MSTRG.4921|si:ch211-57n23.1	1	1	1	1	1	1	1	1	2	1	1	1	1	1	1	1	1	2	2	1	1
MSTRG.6898|si:dkey-103g5.3	94	30	465	141	55	10	48	0	0	9	6	194	17	89	8	116	13	4	21	0	79
MSTRG.15433|slc51a	38	4	3	0	29	18	18	66	4	21	85	40	8	60	0	0	15	14	86	0	42
MSTRG.25962|sorbs3	5	8	6	2	9	4	4	1	1	3	2	4	2	6	3	2	3	5	14	2	3
MSTRG.24494|unkl	93	109	0	43	63	65	131	38	124	423	0	125	54	12	123	90	66	213	84	235	282
MSTRG.24198|atp5mf	0	0	0	0	0	1	0	0	0	3	0	0	0	0	0	0	0	0	0	0	0
MSTRG.2900	900	701	783	735	908	833	797	822	786	887	706	871	551	816	739	845	1298	1232	1049	983	1088
MSTRG.25370|antxr2a	178	238	161	194	194	183	176	359	338	247	263	208	124	130	197	182	201	143	146	131	109
MSTRG.20601	1072	667	876	678	592	651	542	520	681	367	276	384	259	591	399	380	810	751	892	496	443
ENSPREG00000020313|prkg3	0	0	0	2	0	3	0	0	0	0	0	0	0	0	0	0	0	2	0	0	0
MSTRG.14251|uxs1	15	17	76	22	24	17	14	8	73	130	117	64	10	8	18	0	14	22	5	38	7
MSTRG.17395	351	456	295	527	195	176	218	305	274	70	66	84	122	187	306	97	179	245	69	36	33
MSTRG.4894|lratd2	0	0	0	0	0	0	0	0	1	0	0	0	0	0	0	0	0	0	0	0	0
MSTRG.19422|ncbp2	126	129	123	183	175	126	123	130	113	173	156	208	132	168	172	151	162	161	185	198	139
MSTRG.25598|mrps36	2	5	8	3	25	268	42	21	5	31	26	39	39	31	6	18	27	19	48	43	403
MSTRG.19932|slc9a7	0	0	0	0	0	0	0	0	0	0	0	0	0	0	0	0	0	0	0	0	0
MSTRG.21515|mitfa	10	19	153	136	242	206	197	84	285	164	4	260	0	59	32	77	298	135	0	96	0
MSTRG.15513|tm9sf1	6	5	3	6	2	3	3	7	5	8	13	2	2	10	13	28	9	11	5	11	17
MSTRG.10249|jazf1b	27	30	23	33	32	48	41	22	34	19	16	25	18	23	15	28	56	49	34	32	29
MSTRG.16627	3189	3575	4940	3647	6845	3804	2336	2124	2453	2535	2382	2445	1739	2286	1578	5044	4157	3778	2778	2679	1704
MSTRG.16626	183	172	189	379	438	439	592	414	573	367	275	363	191	296	416	417	592	594	611	559	728
MSTRG.16625	82	12	0	4	110	172	59	80	126	18	2	27	107	20	19	96	152	8	9	9	4
MSTRG.16624	1123	1280	927	848	931	1043	975	1135	1257	480	462	565	464	862	508	755	1292	959	688	510	626
MSTRG.16622	311	408	350	569	790	746	817	803	780	375	303	571	280	284	360	839	935	1145	267	406	383
MSTRG.16621	2	7	2	12	6	0	10	6	0	105	13	18	0	1	2	2	0	40	0	0	0
MSTRG.16620	5082	5246	5657	5867	6088	5451	6546	6023	5448	5627	5290	6075	4784	6364	6996	4188	6890	7517	6436	7152	6928
MSTRG.25898	542	416	386	395	541	474	441	459	406	479	450	499	323	396	359	430	523	532	512	445	470
MSTRG.16629	804	871	698	765	846	384	684	794	709	297	847	872	465	648	626	555	958	885	892	973	943
MSTRG.16628	949	774	807	794	1025	1156	907	663	1005	1393	1181	1435	513	634	713	728	1264	1183	1399	1295	1521
MSTRG.11938	1446	1492	1242	1164	1383	1222	1098	1311	1549	1288	1336	1244	767	1117	1078	808	1171	980	1098	980	944
MSTRG.11939	4	8	3	9	11	12	1	7	5	1	0	0	0	0	1	5	1	1	0	0	1
MSTRG.24502|rmi2	3	12	1	5	7	6	9	3	8	9	11	6	1	3	3	3	2	2	3	3	2
MSTRG.11932	600	647	507	823	914	667	792	629	680	874	789	892	363	540	614	418	637	525	693	560	530
MSTRG.11933	10	9	10	4	8	7	6	12	18	3	3	3	1	2	2	5	13	5	1	2	1
MSTRG.11930	111	103	104	84	101	78	83	165	132	117	103	121	63	75	113	69	157	159	148	119	37
MSTRG.11931	4783	6642	3346	2335	1544	2512	3533	6259	6896	2044	3334	1339	1875	3745	1153	7668	10178	7191	1512	826	1654
MSTRG.11936	0	0	0	0	0	0	0	0	0	0	0	0	0	2	0	11	14	22	5	0	9
ENSPREG00000002191|nppa	0	0	0	0	3	0	0	0	0	0	0	0	0	0	2	0	0	0	4	2	2
MSTRG.11934	60	71	74	50	66	53	84	95	79	92	130	75	22	32	11	55	51	140	23	33	36
MSTRG.11935	536	580	523	386	475	436	516	759	711	492	540	464	191	252	352	348	556	540	456	508	325
ENSPREG00000013153	0	0	0	0	15	0	0	0	0	0	2	0	0	0	0	0	0	0	0	0	0
ENSPREG00000013150	0	0	0	0	0	0	0	0	0	0	0	0	0	0	0	0	0	0	0	0	0
MSTRG.22178	5	10	1	3	2	9	7	1	9	7	5	1	6	7	2	9	16	34	4	3	4
MSTRG.22179	208	231	203	143	268	106	123	435	549	176	281	47	68	32	99	480	776	221	277	178	515
MSTRG.22174	1158	768	876	1094	951	965	1172	694	1136	1098	1064	1114	728	860	937	564	1093	999	741	1124	873
ENSPREG00000008283	4	4	0	8	4	0	6	4	5	11	16	10	4	5	5	4	3	8	4	8	7
MSTRG.22176	1642	1397	1729	1655	1734	1679	1594	1380	1481	1597	1304	1811	1147	1416	1543	1112	2033	2045	1572	1665	1597
MSTRG.800|pim2	1	1	1	0	1	0	1	1	1	1	1	1	0	1	0	1	1	1	1	1	1
MSTRG.22170	740	436	823	490	546	268	751	511	541	1535	1254	1615	564	648	994	614	591	743	1046	716	1096
MSTRG.16926|mdga2a	243	50	32	67	30	89	163	131	125	39	6	35	0	139	44	89	182	187	190	51	21
MSTRG.22172	654	869	447	667	773	640	828	774	884	409	667	570	506	560	234	657	939	986	559	506	610
MSTRG.22173	207	0	0	0	0	0	0	0	0	0	0	0	0	0	0	0	56	77	0	0	0
MSTRG.23223	242	268	272	231	120	37	123	21	17	382	377	438	88	141	115	149	49	268	65	121	55
MSTRG.23222	220	318	189	355	254	0	29	87	21	29	75	52	59	19	13	95	100	207	0	0	9
MSTRG.23221	910	820	891	730	1006	1122	802	1089	836	720	525	726	395	635	612	536	1066	955	483	521	504
MSTRG.23220	34	35	44	58	37	48	57	58	60	68	68	61	21	34	43	26	38	46	47	57	32
MSTRG.10541	14	17	10	19	74	23	5	25	5	33	52	45	22	4	34	10	45	1098	36	36	30
MSTRG.23225	483	510	503	796	710	795	828	769	676	671	573	658	374	517	577	426	739	723	745	906	849
MSTRG.23224	4360	3880	2537	4527	5117	4794	2891	2775	4086	3262	3599	3085	2209	2602	2544	2297	4030	3127	1305	847	998
MSTRG.22467|best1	7	5	10	0	3	6	7	5	6	101	0	52	0	0	5	4	14	3	25	0	6
MSTRG.23229	2396	2637	2122	2165	2311	2600	2530	2084	2156	2849	2438	3212	1860	2888	3089	1490	2570	1739	1462	1454	1615
MSTRG.23228	81	116	126	100	139	91	70	48	109	19	31	21	63	120	25	59	74	95	42	5	22
MSTRG.23375|ANKS1A	0	0	0	0	0	0	0	0	0	0	0	0	0	0	0	0	0	0	0	0	0
MSTRG.7013|dhx36	214	48	168	46	139	179	185	229	188	344	392	164	45	71	98	56	78	368	417	428	415
MSTRG.11186|EPHB1	9	4	12	5	8	6	8	7	3	0	2	1	0	5	8	4	17	21	7	7	22
MSTRG.25683	957	1103	701	967	1001	780	1265	1282	1157	663	511	718	308	425	575	1116	1385	1298	984	861	921
MSTRG.25681	6949	6497	2891	5095	9677	13803	8794	14764	3751	985	2711	1611	2019	2851	817	1040	2271	1166	877	1017	1345
MSTRG.25680	5058	6870	5642	3216	3406	3505	4924	7914	5440	4836	4385	5794	1677	3077	1985	3091	4484	2944	2317	2346	2561
MSTRG.25687	456	486	392	465	464	592	610	379	421	1501	1413	1897	986	1472	2091	291	643	607	452	473	507
MSTRG.25686	315	244	231	378	363	399	445	409	339	497	542	559	345	397	693	185	457	250	348	485	357
MSTRG.25685	201	209	223	218	197	249	275	248	241	260	170	256	194	209	233	176	289	428	275	428	373
MSTRG.25684	465	399	438	562	682	621	403	562	434	274	262	262	324	403	330	486	664	624	585	460	473
MSTRG.10723|chd8	57	65	55	0	0	148	0	0	0	0	0	129	0	0	0	0	89	37	149	0	95
MSTRG.25689	412	374	379	469	434	436	350	422	417	539	474	448	351	419	346	336	367	344	468	462	453
MSTRG.25688	446	417	291	394	449	417	457	408	388	503	453	433	404	507	415	373	507	498	471	426	430
MSTRG.6960|qpctla	2	32	5	2	2	22	7	23	4	10	3	10	8	17	19	3	1	10	3	3	3
MSTRG.21128|sort1a	2	12	106	304	9	85	4	193	1650	12	0	198	13	11	95	37	25	202	30	755	13
MSTRG.3298|cdc6	2	2	0	0	0	0	0	0	0	10	8	0	0	0	0	0	0	0	0	0	0
MSTRG.13064|C1QL1	807	125	967	282	750	644	1130	371	952	1166	1065	1355	707	818	1115	833	752	172	528	1155	1602
MSTRG.25596|LHFPL2	1	1	1	1	1	2	1	1	1	1	2	1	1	1	0	1	2	1	4	0	1
MSTRG.21090|eif4bb	3205	3631	884	2728	1990	488	2399	3124	210	0	0	0	2594	2922	2634	2057	2429	397	2243	0	2748
MSTRG.8299|ppp1r14aa	67	69	49	51	52	61	118	24	103	70	41	30	35	121	29	126	350	335	113	108	99
MSTRG.13138|bub3	4	8	11	4	8	9	8	5	9	343	140	5	4	4	5	3	8	4	5	64	6
MSTRG.22798	374	411	231	391	411	408	408	511	365	681	731	685	387	419	419	190	303	221	505	514	362
MSTRG.22799	1117	1120	542	765	569	566	606	1874	1378	601	741	703	242	782	307	939	873	660	257	297	289
MSTRG.6146|tbx3a	43	63	33	21	67	69	80	80	40	58	21	1	28	64	87	34	69	91	129	9	179
MSTRG.22790	1	2	2	5	4	3	2	0	5	2	0	2	11	0	4	0	6	0	5	6	0
MSTRG.22791	270	181	120	2	0	0	4	186	2	187	213	303	44	351	25	27	15	27	40	58	126
MSTRG.22792	6672	7376	6073	4564	4162	4262	4133	6346	5139	5296	4650	5257	3490	5667	3957	3702	5154	4603	3563	3125	3230
MSTRG.22793	78	55	128	72	27	139	62	41	23	158	72	294	38	128	286	72	147	136	171	9	139
MSTRG.22794	1132	904	1232	1649	1538	1501	1530	1221	1211	1774	1325	2324	1285	2232	2443	1243	2671	1506	1976	1574	1823
MSTRG.22795	179	203	179	199	117	164	191	139	108	55	49	39	65	138	6	42	128	90	61	56	89
MSTRG.22796	7	10	13	21	8	13	12	8	8	6	4	0	8	14	0	1	11	7	7	4	4
MSTRG.22797	605	676	418	468	417	419	225	234	346	215	210	165	268	712	56	195	291	316	294	68	134
MSTRG.26089	251	256	244	709	395	717	660	456	459	544	610	549	358	246	551	360	236	1470	302	597	699
MSTRG.14393|zgc:194275	1	3	0	0	2	2	0	2	0	0	7	0	1	0	0	0	1	3	0	5	0
MSTRG.26080	0	0	0	0	0	0	0	0	0	0	0	0	0	0	0	0	0	0	0	0	0
MSTRG.26081	12	7	2	2	4	6	7	4	8	20	35	10	3	13	18	21	30	50	24	30	23
MSTRG.26083	0	0	0	0	0	0	0	1	0	0	0	0	0	0	0	0	0	0	0	0	0
MSTRG.26084	0	0	2	4	0	7	0	2	3	0	0	0	2	7	0	3	4	2	0	0	0
MSTRG.26085	9	12	8	4	4	5	0	7	11	0	2	0	0	0	0	8	8	6	0	0	2
MSTRG.26086	9	21	16	10	7	14	4	13	14	8	19	7	6	9	0	18	9	16	0	0	0
MSTRG.26087	24	3	3	17	139	24	30	222	79	38	295	29	2	10	84	4	27	20	26	478	32
MSTRG.19875|kyat3	14	0	16	21	1	0	140	3	31	20	19	28	5	20	145	0	18	18	26	15	38
MSTRG.22655|chrm4b	8	2	9	2	22	1	15	0	0	0	4	0	6	0	4	1	1	0	1	2	0
MSTRG.14073|hao2	31	22	40	36	37	63	21	22	19	28	59	94	30	37	28	21	18	30	24	103	56
MSTRG.21376|endou	7	5	0	2	4	4	35	2	2	6	0	7	4	5	4	8	9	0	0	2	3
MSTRG.24793	32	7	61	1	1	3	1	37	25	6	3	4	0	0	0	0	8	0	2	1	16
MSTRG.9949|rcvrn2	6	6	4	6	6	5	6	37	5	4189	484	798	6	5	5	4	5	4	1850	1549	1298
MSTRG.24791	4	11	95	3	3	9	12	251	21	6	4	0	1	1	2	12	86	7	4	3	1
MSTRG.24796	0	0	9	2	0	0	0	0	37	1	0	0	0	2	0	0	0	1	3	0	0
MSTRG.24797	4	3	5	0	7	3	0	48	5	3	0	0	0	0	6	8	5	3	0	4	0
MSTRG.24794	1	0	0	0	0	0	1	1	3	0	0	0	0	0	0	0	0	0	0	0	0
MSTRG.24795	2	0	0	0	0	2	2	9	2	0	0	0	0	2	0	3	0	1	2	0	2
MSTRG.19789|dennd1b	84	83	106	86	96	94	150	53	91	71	45	68	64	95	113	164	276	314	263	184	236
MSTRG.17168|efna2a	0	0	0	0	0	0	0	0	0	0	0	0	0	0	0	0	0	0	0	0	0
MSTRG.30|C11orf98	11	13	10	15	16	11	8	7	13	16	19	35	8	8	11	13	5	7	16	7	9
MSTRG.12675|cox6b1	70	2	9	1	65	43	2	44	2	187	218	167	21	40	14	2	20	27	3	5	22
MSTRG.11371|kdsr	35	22	21	14	14	18	25	28	5	23	8	30	4	18	24	22	61	50	36	0	58
MSTRG.19699|si:ch211-191a24.4	148	4	125	168	4	10	126	6	165	30	1	22	16	1	59	160	138	86	18	40	0
MSTRG.7201|pxylp1	26	20	21	6	14	6	19	18	15	23	38	52	16	103	172	23	18	19	17	30	14
MSTRG.8174|zswim7	14	8	8	13	25	23	9	16	13	5	3	5	3	4	5	4	5	6	8	5	3
MSTRG.12152|hdlbpb	83	177	166	238	152	344	94	0	181	0	1	515	971	95	399	60	111	209	290	1588	273
MSTRG.14732|SLC25A12	43	24	39	34	24	16	7	18	12	31	42	19	11	11	10	13	8	12	29	18	35
MSTRG.6109|hspb15	6	19	14	14	5	9	9	8	9	9	7	7	3	7	11	10	13	4	14	8	10
MSTRG.14708|HS6ST3	176	155	133	200	178	217	246	192	198	289	261	363	157	225	288	156	262	347	235	277	274
MSTRG.24244	744	1036	256	166	138	188	381	916	587	503	1874	269	345	370	162	2030	1260	1242	170	149	529
MSTRG.24245	979	1174	1096	142	789	1192	715	502	646	897	67	1399	311	1122	269	540	421	1540	1207	1398	1002
MSTRG.24246	48	60	33	67	81	64	44	39	40	99	94	99	38	39	54	60	47	293	103	156	94
MSTRG.18565	1403	1084	1139	1021	1046	1005	1414	1489	1452	1619	1504	1658	740	1123	1073	1253	1473	2007	1652	1723	1565
MSTRG.24240	988	738	682	721	526	486	579	666	581	894	739	863	698	465	533	593	592	554	426	563	544
MSTRG.4250	0	0	0	0	0	0	0	0	0	0	0	0	0	0	0	0	0	0	0	0	0
MSTRG.18560	2848	2402	2440	2943	3266	3068	3838	3546	3285	3695	3228	4179	2293	2899	2764	2428	3536	3426	3364	3909	3652
MSTRG.18561	90	45	43	267	176	154	72	23	30	66	31	68	32	100	13	26	25	30	62	20	17
MSTRG.14412	2332	2142	1696	2028	1995	2008	2154	2025	2380	1722	1647	2171	1471	1853	1865	1885	1978	2185	1905	2051	1923
MSTRG.14413	291	285	311	229	332	305	209	175	313	299	266	0	134	194	164	167	401	294	178	177	7
MSTRG.14410	38	10	343	272	453	453	168	111	26	46	126	39	364	341	645	13	386	477	45	272	349
MSTRG.19356|lrp4	37	58	69	40	68	33	68	60	50	46	33	25	7	36	39	47	106	212	82	152	72
MSTRG.14416	36	23	24	41	30	26	27	34	27	54	44	39	24	37	0	42	24	28	35	20	0
MSTRG.24249	0	0	0	0	0	0	0	0	0	0	0	0	0	34	0	0	0	0	93	99	0
MSTRG.14414	1834	2184	1999	1970	2044	2203	1996	1677	1599	3935	3551	4348	2025	2860	3297	1022	1839	1724	937	926	951
MSTRG.14415	1	1	0	1	0	1	0	1	1	1	1	1	1	1	1	0	1	1	1	0	1
MSTRG.7610|htatsf1	29	18	23	23	24	28	22	26	39	37	48	20	23	20	13	31	27	16	28	41	40
MSTRG.25644	741	749	838	756	780	647	712	653	634	1282	997	1515	1307	1700	2089	684	900	1217	952	881	1058
MSTRG.10318|fpr1	42	69	20	35	7	10	21	37	18	62	108	86	12	14	8	34	9	57	21	2	31
MSTRG.11527|calr3b	1649	1988	671	884	986	941	972	983	1278	2780	2011	2561	1672	2947	947	1203	1264	820	541	443	622
MSTRG.9718|scnm1	290	154	107	161	220	147	228	151	177	387	303	429	291	224	317	145	225	243	133	106	110
MSTRG.19695|adcyap1r1a	15	17	16	7	15	25	19	0	22	20	2	25	10	12	17	21	65	312	26	21	27
MSTRG.12177|DOK7	12	15	22	13	15	10	13	6	6	7	5	5	0	7	3	13	29	23	12	17	5
MSTRG.19722|serpinb1	435	198	218	466	364	606	300	1717	95	614	1288	891	309	218	215	211	325	310	682	906	616
MSTRG.5798|si:dkey-34e4.1	321	159	377	322	369	288	496	144	475	554	592	625	397	361	495	251	352	582	572	499	669
MSTRG.7763|ddx52	198	203	129	242	235	159	169	176	321	131	158	239	116	70	72	78	200	201	217	167	220
MSTRG.6129|rfx3	14	21	14	11	21	18	29	20	20	18	6	30	15	25	39	32	59	84	66	34	46
MSTRG.24895|anks4b	180	137	244	108	208	113	243	230	315	198	290	236	158	162	182	168	198	162	174	231	177
MSTRG.17399	2715	2778	2890	3045	2974	3021	2663	2364	2502	3777	3201	4060	2101	2735	2857	1876	3000	2643	2955	2533	2768
MSTRG.22873|slc2a1a	4667	3992	4390	1029	2132	2180	2649	3037	3974	5370	4570	5351	2246	2809	3273	1531	2656	2273	3906	4108	2927
MSTRG.23204|mul1b	23	40	31	70	26	29	25	24	4	248	218	219	61	22	217	18	37	14	16	26	207
MSTRG.2445	17	6	10	32	14	12	15	11	13	28	30	25	20	17	13	13	16	167	12	18	30
MSTRG.17919	22	11	26	23	21	16	33	24	24	15	45	24	22	41	21	20	29	30	34	7	35
MSTRG.15799|otulina	103	115	119	133	116	118	123	171	109	161	274	161	97	83	104	106	209	129	100	89	94
MSTRG.2940	561	326	693	682	778	614	805	403	612	550	269	627	263	218	247	326	549	220	92	39	81
MSTRG.19768|lsm4	593	606	423	531	383	485	501	604	476	657	518	621	250	476	330	411	659	504	555	451	482
ENSPREG00000007564|SOX14	0	0	0	0	0	0	2	2	0	0	0	0	0	0	0	4	2	12	2	0	0
MSTRG.23778	1	0	2	10	40	17	12	8	0	0	0	1	1	0	0	2	16	15	6	7	11
MSTRG.10337|ptprub	0	1	0	1	1	0	0	0	0	0	0	181	0	0	1	227	87	107	54	137	340
MSTRG.10917	254	177	259	422	461	390	444	366	503	380	0	398	142	299	372	353	552	733	411	0	407
MSTRG.10916	1793	1664	1320	1521	1721	1561	1340	1496	1320	1566	1683	1689	1420	1793	1957	1309	1971	1466	1487	1272	1296
MSTRG.10915	1650	1900	1838	1624	2050	1529	1397	1665	1250	1480	996	1392	802	1174	1491	1404	1947	1236	1634	1224	997
MSTRG.10914	2087	2023	3808	1356	1959	1269	1393	1035	1819	1632	32	1858	9	1338	2830	3783	5569	3597	1653	1999	2787
MSTRG.10913	3234	3474	2748	2453	2580	2650	2360	2761	2624	2242	2545	2694	1787	2715	1921	1917	3149	2217	2564	2020	2064
MSTRG.10912	1213	1463	1358	1480	1541	1557	1339	1358	1151	1387	1353	1297	1217	1211	1411	1161	1366	1397	1594	1551	1497
MSTRG.10911	1314	1581	1771	1710	1523	1720	1275	1349	1006	1822	1709	2106	1337	1819	1810	926	1341	1564	1311	985	1078
MSTRG.10910	521	482	422	502	611	651	639	478	584	543	371	611	400	516	614	564	692	787	897	669	721
MSTRG.7198	18	14	0	2	5	3	9	8	6	38	22	24	20	9	55	11	7	10	12	22	12
MSTRG.10918	0	0	0	0	2	0	0	0	2	0	0	2	0	0	0	0	0	0	0	0	1
MSTRG.15854|rbm33a	180	187	18	72	17	103	5	3	454	4	34	124	140	129	213	238	59	54	150	172	206
MSTRG.2715|sgsh	0	0	1	5	0	0	124	0	0	0	0	0	0	77	0	0	20	0	0	20	0
MSTRG.725|ythdc1	23	18	6	2	291	3	23	2	6	659	241	1059	219	17	179	21	315	206	788	20	27
MSTRG.204	576	458	414	469	497	369	756	588	854	792	929	1005	290	572	429	127	481	411	1275	1107	759
MSTRG.21738|hapln3	184	0	369	47	285	232	44	0	259	291	204	266	61	182	124	0	5	0	0	237	424
MSTRG.2949	555	555	441	670	607	627	679	516	621	507	474	559	304	554	419	491	819	785	672	557	603
MSTRG.5732|trappc13	0	0	0	0	0	0	0	0	0	0	0	0	0	0	0	0	0	0	0	0	0
MSTRG.14104|PDCL3	2095	1961	1937	1923	1735	1592	1707	1811	2308	1279	1517	1434	701	1327	907	1402	1883	1760	1899	1418	1270
MSTRG.22867|stk35	1	2	3	1	2	1	2	1	2	1	1	2	1	3	2	2	2	2	2	2	2
MSTRG.12651|ercc4	2	3	1	1	3	1	2	1	1	5	13	10	4	1	59	1	11	9	39	17	75
MSTRG.4230|cdx1a	0	0	0	0	0	1	0	0	0	0	0	0	0	0	0	0	5	0	0	0	0
ENSPREG00000022888	0	0	0	0	0	0	0	0	0	0	0	0	0	0	0	2	2	0	0	0	0
MSTRG.2602|DNM2	258	291	111	613	287	607	251	917	882	342	99	842	181	182	254	236	1203	765	584	1044	712
MSTRG.18021|PTPRB	1	1	1	3	3	1	1	734	5	10	2	1077	0	1	2	1	2	1	0	0	3
ENSPREG00000022883	0	0	0	0	0	0	0	0	0	0	0	0	0	0	0	0	0	0	0	0	0
MSTRG.7649|rab34b	1	1	3	1	1	2	2	2	0	1	2	0	0	0	0	1	1	0	0	0	0
ENSPREG00000019051	0	0	0	0	0	0	0	0	0	0	0	0	0	0	0	0	0	0	0	0	0
MSTRG.203	2	2	2	2	2	2	2	2	2	2	2	2	2	2	2	0	2	1	2	4	2
MSTRG.11045|aglb	131	75	66	313	296	180	1304	1	196	155	175	113	515	443	129	148	77	130	155	570	2255
MSTRG.10735|ap1g2	5	4	5	2	3	0	5	3	4	0	0	3	0	4	2	6	6	7	9	0	8
MSTRG.3616|asb12b	1026	1267	488	1196	1165	1090	1127	746	949	1557	1601	2395	849	1246	1953	516	587	1073	535	830	732
MSTRG.22173|parp12a	6	302	134	134	95	76	116	179	314	149	309	71	79	221	42	309	385	92	50	33	109
MSTRG.21162|SRSF3	58	110	60	79	121	72	125	80	62	100	58	102	110	73	138	73	63	99	95	92	95
MSTRG.9302|tomm20a	1019	816	863	728	715	786	749	763	1003	776	544	614	515	749	530	843	915	870	877	609	672
MSTRG.6721|dscamb	235	667	326	397	399	450	1058	748	52	658	487	550	109	655	659	12	614	883	304	900	594
MSTRG.3984|atp1b4	4	9	4	4	3	2	6	9	3	8	22	2	4	3	5	7	3	9	15	16	6
MSTRG.4955|bloc1s4	0	0	14	19	4	0	4	0	22	0	7	0	9	8	5	0	0	5	24	7	2
MSTRG.12115|man2b2	0	4	3	0	0	7	2	1	6	0	0	0	3	10	1	1	6	7	3	12	10
MSTRG.15365	0	0	0	2	0	0	0	2	1	3	14	2	0	1	0	0	0	0	0	0	0
MSTRG.8847|si:ch211-248a14.8	16	12	25	8	20	16	4	6	9	15	4	11	9	5	13	14	16	10	9	6	10
MSTRG.14675|tbl1x	14	19	334	370	17	737	16	17	15	28	28	19	12	16	25	229	444	10	47	47	22
MSTRG.3427	846	1018	359	69	596	259	403	691	792	34	338	389	385	22	18	92	455	276	0	139	36
MSTRG.12519	20	15	12	21	19	18	0	0	0	0	0	0	11	9	4	0	1	0	0	0	0
MSTRG.12518	57	76	51	34	40	54	45	27	62	15	24	22	11	33	14	31	37	25	21	7	27
MSTRG.19769	557	0	826	576	610	969	915	28	654	1917	993	0	0	802	872	451	540	0	563	0	602
MSTRG.19767	485	419	529	455	473	563	523	635	567	338	343	389	299	380	291	490	685	548	572	454	445
MSTRG.19766	2670	2513	2691	1995	2349	2252	2459	2407	2147	3252	3003	3121	1680	2466	2381	2175	3171	2751	3256	2831	3237
MSTRG.12513	0	0	0	0	0	0	0	0	0	0	0	0	0	0	0	0	0	0	0	0	0
MSTRG.12512	0	3	9	47	19	54	29	6	0	0	0	0	0	0	0	0	10	13	4	2	0
MSTRG.19763	729	775	719	1735	1170	1120	1274	999	1454	1288	1134	1176	788	915	871	876	1614	1549	1451	1434	1465
MSTRG.17432|kcns3a	0	0	0	0	0	0	0	0	0	0	0	0	0	0	0	0	0	0	0	0	0
MSTRG.12517	0	0	0	0	0	1	0	0	0	0	0	0	0	0	0	0	0	0	0	0	0
MSTRG.12516	33	20	333	702	266	452	200	127	53	99	29	129	15	18	2	44	16	57	146	49	4
MSTRG.7237|frem2b	362	364	14	404	447	542	646	350	468	76	377	474	205	194	337	321	765	517	1058	690	881
ENSPREG00000006388|nkx3-1	0	0	0	0	0	0	0	0	0	0	0	0	0	0	0	0	0	0	0	0	0
ENSPREG00000007196|G6PC2	0	0	0	0	0	2	0	0	0	0	0	0	1	0	2	0	0	0	0	0	0
MSTRG.21496|csnk2a4	4	4	3	5	2	4	3	5	3	3	3	4	2	6	3	2	2	3	4	3	3
MSTRG.22861|pdyn	3	9	34	0	4	6	4	0	0	0	11	9	19	15	12	5	5	0	13	14	58
MSTRG.21661|wnt2	10	16	15	3	1	14	18	17	23	19	9	15	4	4	4	7	15	8	0	4	0
MSTRG.24851|aimp2	1244	1269	857	704	692	750	741	989	952	1160	994	945	484	721	482	440	847	609	1166	1031	839
ENSPREG00000015022|vegfba	0	0	5	0	3	0	0	2	0	5	0	0	3	3	0	2	4	12	4	3	10
MSTRG.2375|klhl2	289	23	57	0	79	13	0	0	241	67	130	53	33	26	60	183	107	350	24	172	28
MSTRG.24736|mapk8ip3	1072	1856	870	1406	744	0	1711	1704	1785	2533	2379	4353	1218	1611	1506	1092	2442	2266	1265	2348	2667
MSTRG.9998	1087	859	903	1041	1017	954	1385	906	1115	1485	1060	1139	710	1033	1386	1032	1602	3826	1310	1223	1430
MSTRG.2719	14	11	11	20	13	8	36	12	41	20	15	14	22	18	16	8	6	29	50	41	40
MSTRG.2718	529	473	654	571	554	524	700	817	673	614	953	719	505	531	613	329	450	445	636	873	571
MSTRG.7949	16	14	2	26	15	41	2	0	12	6	5	4	3	12	2	10	6	9	4	0	6
MSTRG.7947	2674	2693	3367	2354	2637	2563	3028	3224	2651	3046	3261	3006	1979	2834	3137	1942	3159	2760	3925	3844	3641
MSTRG.7946	601	597	438	581	680	795	788	835	600	974	899	1014	551	880	872	837	1136	1005	928	874	928
MSTRG.7945	572	573	586	678	636	760	656	717	648	856	688	973	477	729	791	485	832	913	783	776	830
MSTRG.7944	1369	1306	1546	1534	1693	1551	2101	1756	1972	1245	1183	1450	583	1087	1204	1402	2285	2886	1688	1590	1902
MSTRG.2715	317	283	195	217	230	164	115	265	230	292	292	332	179	153	201	161	295	295	242	248	238
MSTRG.2714	161	176	112	127	137	104	144	112	149	181	150	198	148	130	88	135	196	226	210	177	175
MSTRG.7941	69	59	129	108	153	108	160	148	92	132	87	103	57	50	88	78	92	103	74	94	90
MSTRG.2716	63	51	61	70	90	101	97	99	76	51	83	93	56	84	82	50	62	127	117	74	90
MSTRG.25866	312	427	297	313	280	308	266	272	352	439	659	465	237	363	205	288	432	411	319	292	355
ENSPREG00000015350|or134-1	0	0	0	0	0	0	0	0	0	0	0	0	0	0	0	0	0	0	0	0	0
MSTRG.22436|iqch	46	27	24	27	13	6	83	23	19	28	0	137	0	53	167	127	162	97	75	164	131
MSTRG.5611|DUSP26	98	104	37	62	143	150	112	161	271	2	258	233	81	183	70	61	48	22	157	74	224
MSTRG.19189	36	45	15	21	22	30	29	54	63	47	56	36	19	27	28	18	37	31	40	39	58
MSTRG.19183	440	435	396	354	356	338	423	461	382	500	471	611	384	463	461	262	374	381	464	420	394
MSTRG.19182	55	67	14	26	35	14	39	47	64	65	53	44	21	41	18	26	43	30	19	25	25
MSTRG.19181	185	165	139	182	214	197	161	195	136	214	261	233	114	169	256	124	229	282	206	288	272
MSTRG.19180	23	36	15	26	21	20	43	22	34	44	62	35	41	34	68	13	28	24	26	41	42
MSTRG.19186	13	13	25	28	31	21	3	40	16	38	20	22	12	6	27	6	12	7	16	26	34
MSTRG.11477|ralbp1	43	4	20	103	130	3	88	133	33	237	211	123	46	43	17	72	71	358	543	176	39
MSTRG.24740|spsb3a	6	6	5	5	4	1	10	5	59	5	8	4	1	6	16	1	5	3	39	11	13
MSTRG.8486|pou2f3	0	0	0	0	0	0	0	0	0	0	0	0	0	0	0	0	0	0	0	0	0
MSTRG.25771|rasl10a	0	0	0	0	0	0	0	0	0	0	0	0	0	0	0	0	0	0	0	0	0
MSTRG.8502|ap2b1	1016	851	1736	1338	1088	1817	2354	872	278	3458	2078	558	1462	2448	2457	471	1090	834	375	1774	1256
MSTRG.24732|natd1	0	0	0	0	0	0	0	0	0	0	0	0	0	0	0	0	0	0	0	0	0
MSTRG.20709|HRH1	4	0	4	5	5	3	2	2	3	0	0	3	2	4	2	0	3	6	4	8	5
MSTRG.20717|POC1A	24	23	6	11	26	9	25	16	35	21	16	17	9	12	8	20	18	22	17	16	20
MSTRG.13532|sstr2a	0	0	0	3	0	0	6	0	7	2	0	6	0	0	0	7	11	8	5	0	0
MSTRG.22857|rcc2	188	10	5	4	10	12	4	3	4	6	5	7	2	5	7	12	10	4	7	5	7
MSTRG.24877|narfl	343	378	264	253	302	281	345	324	308	354	339	380	222	286	295	236	305	317	290	343	324
MSTRG.23454|plxnd1	0	0	0	0	0	0	0	0	0	0	0	0	0	0	0	0	0	0	0	0	0
MSTRG.24567|kcnh6a	0	3	43	0	7	0	0	0	0	0	8	3	0	18	6	0	7	0	239	10	0
MSTRG.5447|slc9a3.2	252	16	32	19	30	0	64	7	47	8	6	0	6	116	3	8	4	32	3	0	7
MSTRG.9899	1071	1053	1250	2389	2344	2369	88	849	1097	2050	1680	2733	2140	2866	4350	1409	2431	1648	1883	1726	2718
MSTRG.9898	858	832	842	1394	1186	1673	983	795	699	861	581	1016	890	1368	1558	844	985	733	968	627	867
MSTRG.9897	40	111	100	32	76	87	88	37	86	77	66	86	46	46	109	99	168	539	80	91	143
MSTRG.9895	37	49	59	63	74	46	75	67	53	99	72	66	52	48	82	32	56	179	56	87	62
MSTRG.9894	0	0	12	10	0	0	0	2	0	0	0	0	0	1	0	16	0	0	12	0	19
MSTRG.9893	126	51	379	410	454	359	331	190	265	10	9	11	14	13	13	1086	1722	1078	1094	366	880
MSTRG.9892	6239	5451	5244	5717	7240	5325	7179	9076	6123	11521	13419	10968	6032	9853	10485	6670	7360	7880	10101	12767	8745
MSTRG.25258|gnb1l	8	5	6	8	0	3	11	22	4	13	54	15	13	9	11	18	6	7	12	5	27
MSTRG.9890	2	10	4	15	16	5	4	4	7	6	5	5	7	34	14	10	9	12	5	6	0
MSTRG.2918|IGFBP4	0	0	0	0	0	0	0	0	0	0	0	0	0	0	0	0	0	0	0	0	0
MSTRG.19922|oca2	0	0	0	0	0	0	0	0	0	0	0	0	2	9	4	0	5	31	4	0	49
MSTRG.20028	284	320	217	186	230	210	122	115	330	88	174	85	60	238	119	223	233	200	89	32	81
MSTRG.20029	315	334	175	210	184	221	326	223	262	42	230	31	115	209	182	169	366	208	26	25	219
MSTRG.25478|prlrb	21	38	8	40	81	61	29	80	63	84	48	71	39	56	0	17	86	53	66	0	0
MSTRG.20025	1530	1237	1390	1830	1453	1554	1624	1064	1199	1242	1099	1141	801	1132	927	1149	1659	1369	1566	1532	1522
MSTRG.20026	41	36	48	71	26	35	47	40	51	34	35	36	5	65	40	55	86	215	94	98	111
MSTRG.20027	10	17	2	11	11	7	13	22	15	12	29	22	17	7	14	29	33	19	7	4	6
MSTRG.20022	202	568	342	371	261	496	396	614	333	614	508	739	321	544	491	167	196	173	323	470	332
MSTRG.20023	37	34	13	61	58	68	54	23	62	45	124	78	148	41	59	105	190	185	152	219	325
MSTRG.631	19	23	8	13	14	8	19	34	12	32	21	21	11	9	10	7	14	28	22	34	15
MSTRG.630	0	0	0	0	0	0	0	0	12	0	0	0	0	0	0	0	0	0	0	1	0
MSTRG.633	38	57	93	25	85	33	70	61	98	9	21	6	11	36	5	57	28	62	60	18	10
MSTRG.632	12	15	24	8	24	12	16	10	26	2	4	4	5	17	4	15	14	22	27	4	5
MSTRG.635	0	0	2	4	2	0	4	2	5	2	3	0	0	0	0	0	3	6	2	6	2
MSTRG.634	36	27	50	108	107	77	123	89	99	21	16	30	0	20	20	73	199	278	200	143	167
MSTRG.637	6	0	9	18	26	7	26	24	33	6	7	3	3	4	2	4	33	57	34	43	36
MSTRG.636	0	0	0	1	1	0	1	1	0	0	1	1	0	0	0	0	0	1	0	1	0
MSTRG.639	163	93	80	88	121	67	90	84	118	132	126	133	44	54	46	47	87	106	82	96	140
MSTRG.8415	80	114	52	45	41	18	26	36	11	28	20	32	9	36	20	34	16	30	14	4	8
MSTRG.8416	190	162	199	162	136	182	206	116	257	425	245	584	222	393	344	68	147	77	32	35	59
MSTRG.8417	40	39	33	89	75	57	83	53	118	101	30	100	27	51	56	57	227	118	59	99	134
MSTRG.8410	1696	1885	1809	2158	2458	1864	2369	1817	2407	2506	2305	2169	1639	2086	2005	1863	2439	2795	2479	2536	2344
MSTRG.8411	32	39	39	29	54	24	47	60	77	62	77	68	41	28	35	16	52	72	67	64	52
MSTRG.8412	0	47	155	94	39	67	481	0	67	108	0	53	0	378	0	17	902	34	0	0	25
MSTRG.8413	324	306	353	465	446	413	319	279	358	245	220	241	108	132	222	268	463	593	358	298	287
MSTRG.6004|urm1	63	33	27	26	46	43	55	39	26	62	36	47	21	79	34	20	63	54	1	34	34
MSTRG.20920|unm_sa1614	224	0	141	251	7	142	110	13	314	505	296	251	246	31	396	16	274	30	366	23	331
MSTRG.4713	9	14	15	9	16	16	45	5	32	38	8	88	30	87	135	24	122	59	127	38	78
MSTRG.4712	14	15	35	58	97	59	131	16	99	158	80	186	49	99	233	76	180	124	229	119	206
MSTRG.4711	3712	3741	3297	6645	7014	6216	7387	4858	6359	7653	6992	8062	4009	4918	7958	3143	5741	5295	6557	6622	6367
MSTRG.4710	22	38	34	23	104	22	10	11	6	3	9	4	8	31	69	44	103	149	144	77	72
MSTRG.4717	31	26	23	160	36	57	16	43	14	66	30	16	36	31	9	58	74	88	12	14	37
MSTRG.4716	1934	2192	1785	1892	1963	2023	2231	1994	1823	1988	1710	2058	1764	1920	2140	1815	2646	2348	1751	1621	1733
MSTRG.4715	5496	6598	3785	4053	4357	4555	3118	4486	4967	4130	4175	2852	1977	4517	2739	2129	3438	2860	2855	1592	1692
MSTRG.4714	1307	1159	1471	2280	2051	2319	1720	1457	2066	1821	1754	2107	1464	1801	2179	1470	2607	3478	2078	2060	2288
MSTRG.4719	21	14	26	12	39	57	7	17	2	4	9	6	0	28	7	18	25	21	0	3	1
MSTRG.4718	587	616	511	476	499	480	635	783	527	511	480	580	367	471	565	432	765	795	759	623	705
MSTRG.25276|atad1a	40	30	38	22	16	9	22	28	22	23	2	40	19	35	34	40	12	28	14	54	12
MSTRG.10798|tnk2b	246	228	391	197	212	264	124	129	181	161	95	374	168	255	319	266	440	390	308	286	347
MSTRG.20796	337	351	806	563	749	616	574	364	995	698	857	518	248	366	246	368	563	416	689	278	212
MSTRG.20797	6	2	28	91	104	102	51	18	121	40	45	22	6	8	3	38	81	50	54	11	9
MSTRG.20794	41	37	30	24	31	38	40	29	30	10	16	13	18	49	11	18	23	26	7	7	4
MSTRG.20795	256	199	55	27	27	32	16	46	83	66	53	51	51	59	77	51	265	188	37	24	165
MSTRG.20792	78	102	262	327	408	356	241	211	333	117	77	88	66	111	99	117	138	213	220	77	133
MSTRG.20793	715	772	756	609	702	854	576	467	564	331	237	431	200	433	419	523	1098	672	291	359	393
MSTRG.20790	2	0	0	0	0	0	0	0	0	0	0	0	0	0	0	0	0	0	0	0	0
MSTRG.20791	33	45	144	153	249	168	119	132	122	19	20	37	94	114	79	29	53	96	199	57	129
MSTRG.2485|tmem187	22	22	11	16	40	7	18	24	19	14	5	14	8	13	6	11	16	26	8	9	9
MSTRG.20798	793	1468	1612	2060	2171	2031	2546	2205	3812	1226	1279	911	310	506	554	1430	2081	1168	855	416	179
MSTRG.20799	13	15	32	6	13	11	22	6	0	16	3	13	0	0	7	13	19	13	0	7	0
MSTRG.987	40	50	69	92	66	113	76	31	18	64	16	47	13	58	13	20	59	63	67	11	23
MSTRG.986	2	4	0	1	2	6	0	3	1	1	14	0	2	0	0	0	0	0	0	2	0
MSTRG.985	535	509	579	479	546	597	804	442	371	613	346	909	392	602	605	784	1292	1625	1442	790	1451
MSTRG.24998|stat5a	123	9	2	16	29	333	184	36	10	15	0	87	19	18	63	140	260	191	543	506	15
MSTRG.983	40	62	56	50	48	64	29	38	45	40	51	24	32	84	8	15	44	34	46	33	16
MSTRG.982	88	92	104	105	77	108	93	71	71	72	56	51	57	125	90	52	80	77	104	57	74
MSTRG.981	104	138	156	49	110	118	100	83	9	69	68	47	18	91	83	77	200	88	82	96	85
MSTRG.980	2	0	2	0	0	2	0	2	0	0	0	0	0	7	2	0	2	2	0	0	2
MSTRG.989	34	46	54	56	54	62	21	62	76	91	129	56	41	32	46	33	38	41	41	133	66
MSTRG.988	801	913	716	753	769	818	880	820	797	659	470	555	361	515	531	748	1013	752	779	684	741
MSTRG.8755|atrnl1a	0	4	5	4	2	0	0	4	0	9	7	2	0	2	6	2	6	15	6	7	2
MSTRG.24426	8	11	7	11	17	14	14	2	10	3	6	5	23	13	10	1	3	3	1	1	4
MSTRG.24810|dhps	4	5	5	3	3	3	2	3	4	5	2	5	4	2	1	5	2	2	2	2	2
MSTRG.6283|ccnb1	703	757	85	30	87	95	92	265	356	638	461	213	297	319	121	173	34	118	137	134	0
MSTRG.8587|abch1	85	64	129	42	46	52	74	78	82	77	49	94	70	97	118	80	130	166	132	120	147
ENSPREG00000007034	0	0	0	0	0	0	0	0	0	0	0	0	0	2	0	0	0	0	0	0	0
MSTRG.15920|cul1a	4	4	5	7	24	6	7	8	7	15	20	7	7	14	5	222	5	7	17	9	8
MSTRG.9691|sh3bp5b	441	233	411	415	63	60	338	340	287	236	233	82	98	284	208	325	290	48	501	514	450
MSTRG.11501|dcaf8	2	0	1	1	3	3	3	1	5	3	0	0	0	5	3	1	2	2	2	2	2
MSTRG.5281|grin2da	4	4	12	5	3	15	23	6	15	9	6	16	7	6	16	3	20	129	16	25	23
MSTRG.21773	0	1	0	0	0	0	0	2	1	1	0	0	0	0	0	0	9	1	1	1	1
MSTRG.21772	2631	2793	2882	2120	2577	2569	2874	2625	2345	2572	2181	2833	1267	2060	1902	2453	4198	3685	3975	3423	3852
MSTRG.5392	8	8	9	12	9	7	15	8	10	9	6	10	14	7	8	2	3	6	10	8	6
MSTRG.5393	6549	5208	5959	5763	5262	5383	5778	6240	4793	7692	6242	6946	3870	4941	6564	4337	6732	8046	6298	6937	7119
MSTRG.21777	318	238	152	149	131	220	280	310	288	338	337	364	199	284	204	146	212	204	225	236	228
MSTRG.21776	237	98	217	217	203	198	241	148	203	77	95	84	53	159	119	212	472	276	205	276	88
MSTRG.21775	0	9	0	5	0	1	7	11	0	12	15	15	2	0	0	2	21	8	10	14	8
MSTRG.5397	35	26	19	91	169	57	17	47	59	12	12	13	10	6	5	61	101	95	64	79	102
MSTRG.5398	2188	1653	2042	2475	2678	2818	3516	3028	3030	1139	867	1343	799	1300	1965	2388	4806	2455	4386	3504	4551
MSTRG.5399	819	675	658	517	707	538	969	960	723	1191	996	1321	580	675	1067	1030	1368	1870	851	1121	886
MSTRG.21779	7	130	178	409	320	358	66	56	216	171	177	173	4	17	100	58	144	89	128	58	85
MSTRG.21778	101	119	126	109	137	124	113	107	114	180	148	168	64	144	135	89	116	78	133	151	106
MSTRG.20859|nudt3b	1	4	1	2	1	3	5	1	2	6	4	7	2	5	3	2	4	5	3	3	3
MSTRG.15497|tmem14ca	62	18	49	67	77	66	54	27	30	34	31	42	10	23	19	46	79	71	86	67	129
MSTRG.22016|chkb	652	102	602	162	732	579	742	505	696	761	538	823	154	882	806	178	845	827	636	626	604
MSTRG.394|abca2	70	10	36	39	36	47	47	13	71	37	46	57	48	65	59	41	23	7	8	91	70
MSTRG.19764	7	10	4	5	6	0	3	3	6	10	4	5	3	5	5	0	4	9	9	0	3
MSTRG.12711|h1-0	1911	2263	3066	2802	3090	1132	618	1424	1814	2569	2509	973	2947	1686	1893	1138	2251	1739	2163	1133	1137
MSTRG.8945|rps24	3407	4405	3386	4476	3465	5635	3006	5896	5012	3868	5016	4915	1804	2110	2335	3515	3692	4110	6187	3615	3412
MSTRG.11438|SNAI2	9	2	13	8	10	10	6	4	7	10	2	7	4	4	4	2	2	5	5	4	7
MSTRG.7467|rnpepl1	376	336	265	356	358	369	283	384	207	415	601	455	0	282	110	0	339	241	0	329	221
MSTRG.5978	122	87	63	45	142	45	39	83	109	287	280	228	72	54	19	75	71	75	93	92	54
MSTRG.5979	1345	1872	1515	1138	1225	1254	2770	1085	1871	2149	1900	2372	1676	2155	2733	1062	1797	1892	1468	1445	1123
MSTRG.2909|scrn2	62	106	77	68	29	17	62	59	79	56	57	62	73	77	84	40	35	38	129	46	34
MSTRG.5974	502	467	521	685	602	597	421	399	495	334	314	371	256	345	340	443	588	555	403	338	381
MSTRG.5975	1183	1324	751	1741	827	1620	1403	1906	957	991	1633	769	811	1085	634	1273	820	471	1127	440	517
MSTRG.5977	737	859	810	1529	1825	1507	1631	1611	1400	317	180	453	322	402	395	2010	3236	2210	2404	2461	3005
MSTRG.5970	1091	1044	1102	1907	1784	1717	2425	1319	2012	3068	3026	2904	1569	1475	1606	1008	1641	1953	2403	2202	2274
MSTRG.5971	0	0	27	22	0	38	0	0	0	0	0	0	0	0	37	0	22	0	0	0	0
MSTRG.5972	15	22	12	38	26	30	18	14	19	15	18	20	11	23	9	7	12	13	12	18	9
MSTRG.5973	498	434	343	812	635	518	418	476	375	346	522	543	460	582	383	377	297	537	519	482	485
ENSPREG00000017892	27	25	21	9	15	17	27	15	20	14	9	18	8	26	10	19	25	25	14	30	21
MSTRG.8107|nat8l	2	13	13	6	10	8	3	0	4	3	2	14	3	3	0	7	20	15	17	7	25
MSTRG.20749|NXPH4	139	137	129	73	116	111	169	167	121	120	93	146	69	88	107	55	117	184	119	136	102
MSTRG.18049|atp6v1f	1404	1622	1089	1384	1166	1211	1037	1202	997	1570	1213	1478	1042	992	1127	991	1347	1235	905	951	859
MSTRG.17544|zgc:163014	90	52	42	44	66	48	47	51	44	89	139	108	39	59	68	19	33	51	17	23	37
MSTRG.4398|tdo2a	4	0	0	0	6	0	3	0	0	0	1	4	6	2	0	0	2	0	4	2	0
MSTRG.26070|marveld2b	33	48	59	41	24	49	55	19	51	0	0	6	5	27	2	24	14	46	15	0	2
MSTRG.18968|traf6	15	30	1	27	15	0	0	23	12	0	0	0	0	44	82	12	10	1	41	0	0
MSTRG.23597	92	41	359	411	577	460	201	283	444	230	267	229	72	155	46	187	474	360	179	260	107
MSTRG.8395|lig3	13	24	7	17	66	8	29	52	71	83	64	36	77	92	30	21	38	29	41	53	15
MSTRG.24069|gcdhb	1242	446	1233	1260	1520	67	1238	1333	1297	1522	24	1465	766	886	1411	297	112	1182	1328	1413	1243
MSTRG.22163|btbd11b	0	0	0	0	7	0	0	0	0	0	0	0	140	0	37	0	1	281	0	0	0
MSTRG.4002|diaph2	15	5	14	13	11	10	14	5	9	9	5	4	9	12	24	6	10	30	7	6	4
MSTRG.11209|UNC13A	22	193	35	337	612	349	643	529	50	1162	842	1336	863	481	0	0	13	646	518	475	230
MSTRG.17068|numb	13	39	50	529	139	205	20	9	66	96	62	58	49	116	102	95	34	9	14	31	64
MSTRG.663|DNM1	3	20	1	5	3	1	12	3	2	5	11	3	11	18	15	9	41	13	2	14	2
MSTRG.4902|snrpd1	47	58	5	5	20	24	793	40	24	42	43	5	5	27	669	23	1062	30	7	11	21
MSTRG.20915|trib3	501	153	424	1593	1638	2434	671	1107	1126	40	67	57	28	116	20	1499	2602	1170	714	885	1470
ENSPREG00000002897|si:dkey-174i8.1	4	19	4	2	9	4	13	9	11	7	2	7	0	0	5	3	12	6	4	0	3
MSTRG.16728|calm1b	3592	3386	1016	16	1673	951	5	18	743	14	6109	1225	0	4	12	986	4	3510	7	443	2866
MSTRG.2735|ogal	156	143	92	78	79	87	90	232	203	131	175	161	51	208	97	73	267	130	164	159	170
MSTRG.5659|RILPL1	80	16	55	36	81	22	137	118	135	48	106	9	0	11	8	105	132	79	73	129	145
MSTRG.24909	141	107	109	114	173	143	106	130	121	109	75	76	52	74	68	72	295	164	67	67	51
MSTRG.7536	16	2	3	4	4	5	7	4	5	2	4	8	3	2	3	4	5	6	19	5	8
MSTRG.7537	0	451	540	0	651	0	533	404	679	1	233	4	0	0	138	348	554	46	335	354	3
MSTRG.7534	74	68	44	88	61	78	34	38	64	52	31	27	32	36	16	44	35	31	26	46	14
MSTRG.7535	6	81	3	9	15	6	11	9	0	77	166	87	0	0	0	46	8	111	31	214	20
MSTRG.7532	5549	6433	6821	5155	5278	6108	5753	4409	5384	5895	5264	5938	3488	4838	5823	4460	5719	5437	5275	5547	6382
MSTRG.7533	473	597	560	665	830	890	635	692	559	843	832	980	339	509	537	688	1002	814	797	839	867
ENSPREG00000016412	0	0	0	0	0	0	0	0	0	0	0	0	0	0	0	0	0	0	0	0	0
MSTRG.7531	8	10	2	14	28	9	32	2	2	4	1	1	10	2	8	4	10	6	1	12	4
MSTRG.8124	112	99	118	150	189	163	217	187	123	179	249	200	120	135	118	229	250	192	220	321	204
MSTRG.21266	608	492	497	646	326	622	427	668	275	658	623	321	581	544	549	573	740	291	268	563	432
MSTRG.21140|srgap2	24	14	48	0	0	0	2	1	39	28	0	0	0	0	0	0	52	148	18	317	73
MSTRG.7538	120	122	66	217	185	185	174	112	112	139	216	148	109	99	146	61	102	289	99	186	108
MSTRG.7539	31	22	31	112	88	77	98	38	84	75	119	126	64	54	113	84	96	312	158	177	175
MSTRG.3564|sncb	1466	1328	822	1236	1681	1223	2131	1237	1683	3566	3345	3541	1915	2115	2163	1007	1802	1468	1984	2633	2073
MSTRG.1064|FAM83G	655	645	723	456	675	672	573	451	622	610	182	88	185	364	47	231	360	523	434	225	455
MSTRG.8126	3220	3454	3012	2771	2913	2447	2581	2699	2488	3245	2755	2954	2379	3085	2827	2484	3021	2606	2519	2637	2567
ENSPREG00000011824	2	0	0	0	0	0	0	0	0	0	0	0	0	0	0	3	0	0	0	0	0
MSTRG.22924|dffb	153	116	208	291	153	226	162	222	196	303	248	350	0	202	111	123	162	134	171	133	108
MSTRG.8127	699	750	809	740	874	754	869	947	1315	431	475	259	324	363	383	757	1292	664	563	354	303
MSTRG.24903	0	0	0	0	0	0	0	0	0	0	0	0	0	0	0	0	0	0	0	11	0
MSTRG.8129	66	50	37	81	85	69	58	68	115	64	80	49	41	45	36	59	98	121	59	49	52
MSTRG.24901	0	0	0	0	0	0	0	0	0	0	0	0	0	0	0	1	0	0	0	0	0
MSTRG.3719	601	1041	1028	625	437	1208	730	709	608	1969	1814	1476	476	1083	761	648	896	805	1322	1430	825
MSTRG.6471|fam102ab	76	64	70	64	69	85	53	65	46	60	46	52	32	39	38	29	79	71	117	73	71
MSTRG.19593|thop1	892	234	1407	128	538	93	1784	2513	1776	2763	2887	2186	222	1953	1831	1074	737	537	2739	991	198
MSTRG.13527|rasd1	108	152	144	83	140	117	210	117	205	191	125	212	80	74	240	62	201	108	112	141	97
MSTRG.23780|nppb	3	30	13	1	2	4	0	5	2	4	0	0	0	7	0	0	0	0	2	5	0
MSTRG.24302	164	149	120	136	123	129	111	122	150	167	119	151	92	124	147	93	129	108	132	108	170
MSTRG.2503|PSPN	0	0	0	0	0	0	0	0	0	0	0	0	1	0	0	0	0	0	0	1	1
MSTRG.18523	2166	2283	2161	1528	1616	1506	1726	1214	1384	4101	3351	4489	3477	3111	4330	1496	1487	1839	1368	1331	1345
MSTRG.9655	1434	2831	1709	999	1124	1129	2126	1304	1418	2834	2117	4298	2190	3667	5254	697	1200	918	1130	921	1006
MSTRG.24202	0	0	0	0	0	0	0	0	0	1	1	0	0	2	1	0	0	0	0	0	0
MSTRG.21696|slc6a15	914	511	982	590	16	20	1223	1127	12	55	70	893	424	627	20	19	17	961	41	52	2444
MSTRG.6593	1	0	0	1	0	0	1	0	0	0	0	0	0	0	0	1	0	0	0	0	0
MSTRG.18521	0	0	3	4	5	5	3	2	2	4	0	5	3	2	9	11	9	6	3	3	4
MSTRG.18526	761	807	913	1067	906	887	631	753	732	1973	1858	2250	1041	1135	1913	502	572	588	647	616	701
MSTRG.18524	1721	1443	1786	1529	1667	1544	1839	1502	1821	2037	1472	2037	1240	1589	2034	1282	2430	3123	1875	2053	2264
MSTRG.16253|btbd9	25	15	246	67	57	29	340	17	15	13	102	46	45	86	14	10	9	2	18	419	54
MSTRG.2797|NDE1	0	7	10	0	0	13	0	0	0	0	0	7	1	10	12	16	0	0	0	0	1
MSTRG.6848|pde3a	12	8	14	9	19	7	27	8	22	10	19	19	9	18	22	16	45	49	27	9	34
MSTRG.24008	102	139	325	394	240	458	132	135	197	452	179	316	84	360	68	78	156	128	136	64	27
MSTRG.24009	7264	8132	5562	10193	7137	8611	4656	2744	3849	1592	2764	2343	3589	6943	2054	2656	3937	4004	3106	1966	1801
MSTRG.17449|wdr43	1432	1244	1221	925	692	1070	828	1093	878	1304	994	1171	860	917	815	1013	1248	999	1070	881	996
MSTRG.24002	4	5	8	7	6	9	16	12	10	5	4	9	10	3	8	10	17	7	10	7	13
MSTRG.24000	1631	1552	2006	3230	2811	2163	2126	1875	1591	4234	2062	5416	3031	3800	7411	1531	2983	2004	3883	3711	3387
MSTRG.24001	2148	2243	1748	2529	2905	2575	1936	2505	1778	2236	1731	2106	1629	2428	2043	1550	1881	1829	2117	1779	1946
MSTRG.24006	449	493	408	439	777	455	423	408	544	360	314	428	561	583	642	290	429	574	393	393	517
MSTRG.24007	0	7	0	3	0	2	2	0	3	0	5	6	0	4	3	5	0	6	3	2	3
MSTRG.24004	3	4	22	6	5	0	0	9	11	60	13	18	15	38	14	2	0	0	3	3	0
MSTRG.24005	11	0	2	0	0	2	0	6	1	11	2	5	0	0	12	3	3	9	4	1	1
MSTRG.1908	498	358	384	493	196	434	808	809	565	933	790	955	637	468	703	470	734	1328	774	864	898
MSTRG.23660|avpr2aa	84	60	60	112	68	64	82	46	67	69	28	58	19	35	37	35	70	72	76	62	59
MSTRG.19117|5S_rRNA	0	0	0	0	0	0	0	0	0	1	0	0	1	0	0	0	0	0	0	0	1
MSTRG.20410|zgc:171480	425	259	275	178	246	658	758	1051	705	1061	1238	1347	516	668	675	619	922	841	1293	1225	1171
ENSPREG00000019807	5	18	10	13	5	11	16	15	20	8	6	5	4	15	2	9	5	12	11	5	3
MSTRG.22439	0	0	0	0	0	0	0	0	0	0	0	0	0	0	0	0	0	0	0	0	0
MSTRG.5483|smim13	5	3	3	16	5	3	5	5	3	9	20	2	3	4	4	3	4	4	18	3	26
ENSPREG00000005343|evx2	0	0	0	0	0	0	0	0	0	0	0	0	0	0	0	0	0	0	0	0	0
MSTRG.22999	603	544	385	401	353	296	385	482	436	698	633	575	304	388	310	275	449	411	395	369	409
MSTRG.15438|shrprbck1r	46	81	68	69	67	80	54	56	63	51	36	88	40	64	54	38	66	88	84	29	24
MSTRG.20016|si:ch211-121a2.4	0	0	0	0	0	0	0	0	0	0	0	0	0	0	0	0	0	0	0	0	0
MSTRG.4906|grinaa	1372	6	6	7	7	1170	6	8	6	1645	1079	1307	938	7	8	1411	8	1615	1413	17	11
MSTRG.23357|oard1	1	1	1	1	1	1	1	1	1	1	1	1	1	1	1	1	1	1	1	1	1
MSTRG.10345|pigv	195	205	168	160	175	164	172	184	163	203	144	179	111	197	143	201	241	305	227	219	203
MSTRG.8594|actr2a	861	969	493	508	496	542	540	833	710	840	945	807	545	882	596	474	676	435	792	672	673
MSTRG.19109|smyd2a	772	501	815	913	984	974	643	784	308	549	106	663	431	1	796	957	1725	1070	1216	1019	1497
MSTRG.1529|trim63b	349	295	341	139	125	78	103	98	234	426	617	285	254	294	408	78	106	163	195	288	134
MSTRG.447|cxxc1a	10	23	5	46	46	40	45	51	29	17	7	37	25	0	63	75	54	126	55	85	43
MSTRG.13133|lhpp	798	717	670	284	345	356	446	349	593	1148	1080	1412	783	885	969	311	376	251	259	203	223
MSTRG.5597|grk3	864	1217	395	1056	867	728	433	207	869	0	0	1235	0	0	295	422	303	771	1195	1176	709
MSTRG.9056|echs1	618	73	511	582	536	541	608	520	630	358	333	501	366	549	583	415	573	554	532	492	498
MSTRG.22431	5	18	9	31	35	11	41	44	15	26	6	20	7	26	0	7	16	0	4	9	5
MSTRG.6713|snx19b	124	860	627	58	71	87	113	0	123	0	8	582	0	648	599	689	322	262	0	0	225
MSTRG.18552|gramd2aa	129	1	1	1	2	3	2	1	2	2	2	2	1	2	1	2	1	2	2	2	2
MSTRG.10378|mtbp	0	44	3	0	0	0	3	0	1	3	22	6	0	0	4	0	5	0	3	0	15
ENSPREG00000010012	0	0	0	0	0	0	0	0	0	0	0	0	0	0	0	0	0	0	0	0	0
MSTRG.8469|HLCS	341	209	127	106	232	524	277	396	364	208	97	348	59	260	423	276	361	294	482	323	443
MSTRG.22274|nup160	1869	1795	1369	1121	1301	1034	1122	1558	1202	1621	1445	1559	748	1130	1114	1446	1879	1744	1948	1846	1696
MSTRG.12370|mark2b	11	21	4	9	12	15	18	12	12	52	14	32	8	0	15	37	52	40	17	17	102
MSTRG.17711	8	6	4	6	5	8	6	2	0	13	12	5	1	2	18	0	5	0	0	0	8
MSTRG.4671|fam49al	1	1	2	2	1	1	11	3	2	12	4	2	12	4	1	6	12	24	2	13	17
MSTRG.18676|tmco3	0	6	1	68	0	4	4	4	0	0	0	10	0	0	0	0	16	68	0	0	0
MSTRG.12317|etnppl	5	8	58	5	11	0	0	0	86	3	0	8	0	6	3	0	5	0	40	24	10
MSTRG.15521|rpl7	6692	4947	1764	7848	21615	5172	4901	4265	4749	7499	14527	0	3775	4194	2361	4080	5308	7944	0	0	0
MSTRG.13754|appa	0	0	0	0	0	0	0	104	0	0	0	0	0	0	105	0	0	0	0	0	0
MSTRG.7543	23	37	14	19	57	48	49	35	16	37	36	28	38	53	19	5	10	17	5	11	6
MSTRG.8294|nccrp1	1479	2237	1043	925	627	839	684	1127	686	819	788	787	484	746	339	417	699	81	244	78	58
ENSPREG00000022678|vwa2	36	21	20	21	49	24	42	23	52	32	28	15	11	34	20	29	67	22	70	53	102
MSTRG.9119|golga4	205	2	0	0	0	3	191	4	689	0	0	408	2	214	0	16	739	110	490	0	164
MSTRG.21309|cdk2	186	163	74	111	124	144	60	88	56	86	87	88	72	111	41	125	146	158	112	73	89
MSTRG.23850	77	30	60	152	30	174	138	35	29	141	137	173	41	102	31	30	132	105	141	85	46
MSTRG.23851	2	19	0	0	13	3	0	22	0	344	171	0	152	9	0	6	0	8	0	0	4
MSTRG.10372|ndrg1b	32	5	38	81	118	98	35	32	52	1	1	2	1	1	2	64	205	95	163	180	268
MSTRG.16506|nt5c1bb	581	763	449	823	546	931	235	216	352	793	452	397	406	767	142	152	295	279	383	235	178
MSTRG.23854	17	12	14	20	9	18	9	5	13	8	14	10	9	34	8	7	12	9	12	11	6
MSTRG.22426|dennd4a	959	125	83	229	97	141	149	202	105	183	154	160	79	90	158	224	145	142	176	125	185
MSTRG.23856	1164	3386	903	5364	3867	3604	799	4098	2873	1447	1468	1179	929	2455	944	1858	1561	3216	1385	1093	1163
MSTRG.23857	6	3	6	9	10	8	21	7	22	17	3	7	11	1	17	29	27	42	17	7	10
MSTRG.23858	0	0	0	0	0	0	0	0	0	0	0	0	0	0	0	0	0	0	1	0	0
MSTRG.23859	12	31	17	13	9	19	13	2	4	30	40	19	16	21	3	7	2	5	5	5	2
MSTRG.24635|rpl3	87	90	949	118	129	1218	78	2096	67	590	468	550	48	144	54	1048	2513	1174	673	794	767
MSTRG.24777|b9d1	4	3	8	10	5	1	3	3	6	4	1	1	6	1	3	7	4	18	3	4	2
MSTRG.21980	1875	1818	1726	1571	1526	1493	1965	1897	1862	1666	1389	1841	1185	1755	1917	1293	2083	1981	2183	2334	2303
MSTRG.9858|gnl2	527	567	484	602	455	390	452	558	590	510	231	398	348	589	269	486	415	553	322	446	249
MSTRG.21983	5	4	5	6	7	6	19	6	5	46	25	48	7	9	6	15	12	25	12	9	8
MSTRG.21985	121	30	5	2	0	0	0	44	0	0	2	0	5	39	1	0	4	5	0	1	0
MSTRG.21986	221	224	279	586	709	713	405	165	671	266	291	278	179	99	138	354	479	356	223	137	73
MSTRG.21987	126	52	315	606	324	75	226	57	70	12	146	51	552	31	21	86	156	53	70	201	104
MSTRG.21988	204	318	268	328	340	354	439	345	387	177	137	167	126	217	155	175	414	416	122	173	67
MSTRG.21989	1466	1165	1463	1277	1578	1370	1483	780	1358	3991	2935	4538	1911	2692	3948	875	1949	1965	1088	820	1014
MSTRG.19975|fryl	22	210	56	0	94	21	12	27	316	63	12	580	92	63	16	42	23	1157	88	94	84
MSTRG.21324|EEF1AKMT3	19	29	20	35	32	42	53	27	51	38	29	30	24	17	21	26	25	84	32	25	57
MSTRG.11600|atp5l	4303	4165	4622	4239	3045	3060	2723	3120	3289	5343	5005	5778	2557	2835	2595	2997	3267	2735	4972	4456	4728
MSTRG.140|tmem30b	0	0	0	0	0	0	0	0	0	0	0	0	0	0	0	0	0	0	0	0	0
MSTRG.2786|nomo	0	0	0	0	0	0	0	0	0	0	0	0	0	0	0	0	0	0	0	0	0
MSTRG.23295|sypb	327	254	463	165	279	279	327	263	390	393	51	492	226	470	551	462	899	925	916	224	1063
MSTRG.21426|etnk2	164	58	276	132	175	250	218	85	136	127	73	137	85	133	77	250	479	304	417	87	259
MSTRG.8234	18	20	17	14	8	17	23	6	15	9	5	14	15	29	49	16	19	9	25	8	8
MSTRG.10937|dda1	0	0	0	0	0	0	0	0	0	0	0	0	0	0	0	0	0	0	0	0	0
MSTRG.5644|tor4aa	17	5	2	5	10	5	14	4	6	14	5	45	30	71	65	11	36	141	98	216	256
MSTRG.15668	145	149	136	204	213	236	195	165	162	102	89	83	54	123	58	106	227	164	119	75	84
MSTRG.13918	371	272	316	159	136	190	211	230	130	275	232	283	202	200	357	159	180	455	173	230	233
MSTRG.13919	499	640	642	570	454	551	413	294	409	511	501	471	336	512	397	336	507	517	529	386	370
MSTRG.13916	3	1	160	9	36	9	78	140	29	11	8	5	9	16	4	18	19	10	48	9	16
MSTRG.13917	442	344	395	311	302	336	562	389	307	301	265	280	170	284	258	192	366	918	387	353	433
MSTRG.13914	402	399	368	322	291	343	271	312	308	433	632	582	268	401	440	340	500	498	402	378	481
MSTRG.13915	86	55	59	100	79	60	101	86	52	86	100	99	65	76	97	51	87	98	69	96	108
MSTRG.13912	4615	6305	3125	5343	3748	4870	2914	4438	3048	2925	2185	2682	1407	1757	621	2416	3429	2808	2649	1630	1097
MSTRG.13910	1838	1704	1508	1976	2003	1855	1765	1708	1723	1968	1846	2274	1663	1690	1649	1384	1828	2355	2114	1813	1802
MSTRG.13911	7782	12116	13339	9939	11424	11776	8266	7671	6016	12665	11199	14863	19292	13140	20820	10060	11733	9231	15883	14021	12139
ENSPREG00000001663	6	0	0	4	0	14	0	0	0	0	0	0	0	0	3	2	0	0	0	0	0
MSTRG.17245|sos2	0	0	0	2	2	1	0	0	0	0	0	1	0	0	1	0	0	0	0	0	0
MSTRG.4152	41	82	38	75	54	40	132	121	230	22	9	25	21	39	19	77	146	104	63	26	123
MSTRG.12061	1536	1092	1252	1266	1573	1449	1410	1147	1220	1289	1276	1492	1021	1328	1088	1137	1390	1690	1436	1584	1367
MSTRG.12060	1	2	1	1	0	0	2	1	0	0	4	0	0	0	1	1	2	0	0	0	0
MSTRG.12063	16	17	0	13	2	17	3	8	0	1	3	1	1	3	14	3	2	2	3	2	22
MSTRG.12065	530	711	377	361	205	289	211	165	257	299	378	303	198	264	23	90	74	197	151	23	55
MSTRG.12064	2966	2649	3472	4726	4678	4983	3635	3047	3406	3254	3097	4191	3548	5134	5064	3294	6259	4095	6189	5098	6541
MSTRG.12067	0	0	0	0	0	0	0	0	0	0	0	0	0	0	0	0	0	0	0	0	0
MSTRG.12066	687	777	674	1036	864	963	939	659	743	1033	958	1246	770	822	1219	660	1035	639	947	910	1010
MSTRG.12069	626	604	490	374	404	349	346	366	479	293	348	202	206	505	149	278	326	445	364	203	213
MSTRG.12068	730	683	587	364	450	402	523	772	701	453	525	325	236	461	182	506	467	468	278	170	243
MSTRG.5538|SNORD58	52	21	20	61	61	61	28	31	16	45	69	46	33	44	47	23	43	28	33	52	14
MSTRG.16247|FABP7	1606	291	564	1072	46	359	276	648	3254	268	511	227	2117	2274	3280	1204	90	86	32	175	122
MSTRG.13387|KDELR2	2	1	2	1	1	1	1	1	1	1	1	2	1	1	1	2	1	1	2	1	1
MSTRG.23493|ssuh2rs1	40	5	6	9	0	6	2	37	12	0	0	0	0	30	0	21	18	2	0	0	0
MSTRG.9907|si:dkey-283b15.2	1	0	3	2	1	1	0	1	1	1	0	2	1	2	1	2	1	1	1	0	1
MSTRG.10864|cdc73	1578	1635	1376	1513	1435	1268	1650	1863	1344	2149	2312	2215	1188	1349	1491	1318	1657	1494	1717	1739	1584
MSTRG.17747	179	158	113	269	310	240	215	286	109	106	92	125	58	89	90	172	172	248	151	173	243
MSTRG.17746	210	202	263	219	291	225	264	236	240	168	142	173	173	216	228	183	391	326	260	293	402
MSTRG.17745	761	663	647	748	794	774	1019	761	984	1054	884	1127	515	781	1025	630	1037	1307	923	850	986
MSTRG.17744	104	126	104	154	148	157	189	119	229	306	210	280	102	137	200	156	234	203	219	142	191
MSTRG.17743	183	185	219	165	162	169	120	138	124	120	110	133	123	107	146	77	133	124	78	76	95
MSTRG.17741	2953	3039	3103	2584	2480	2806	2200	2595	2415	2024	1830	2010	1605	2384	2041	2006	2740	2773	2062	2128	2081
MSTRG.17740	313	2	1	5	0	0	0	2	4	3	0	0	0	1	0	0	0	0	7	3	0
MSTRG.17749	75	79	53	52	38	60	47	71	52	73	109	30	39	59	56	45	51	55	67	85	97
MSTRG.24859	547	73	431	473	0	292	239	0	0	426	100	464	4	162	415	0	154	680	260	578	632
MSTRG.24858	1291	942	1283	1364	1514	1349	1622	1342	1244	1793	1664	1983	948	1184	1001	1702	1743	2152	2325	2757	2469
MSTRG.16298	1184	1212	716	1181	862	1113	1458	1699	878	1007	1499	1934	1481	1690	1400	835	1138	1461	1343	1716	1109
MSTRG.3023	1093	1024	2017	381	431	305	406	522	388	1822	1622	2325	2083	2838	2218	187	194	252	340	186	175
MSTRG.3024	1150	1209	1355	1109	1296	1188	970	878	852	1219	849	1234	619	1016	1076	698	1296	1103	745	851	778
MSTRG.3025	1138	1319	1572	1170	1181	1390	1773	1361	1860	948	493	1338	1016	1810	2706	1412	2476	2246	1855	1283	1993
MSTRG.3026	359	202	200	208	201	1486	91	1986	102	75	41	117	75	222	1340	129	123	219	1481	1205	873
MSTRG.3027	537	561	524	540	614	406	472	232	396	404	209	522	365	542	647	393	597	657	780	765	694
MSTRG.24851	35	40	22	25	18	24	60	21	53	6	22	6	14	34	0	19	10	31	27	27	15
MSTRG.16293	2	0	0	0	0	0	23	0	0	0	0	0	1	1	2	0	3	1	1	1	1
MSTRG.16290	300	248	192	224	195	260	264	217	228	185	0	0	85	272	87	121	265	192	0	21	0
MSTRG.24852	138	5	44	54	17	27	14	8	4	13	2	47	16	16	9	7	14	4	12	0	10
MSTRG.24855	844	874	754	453	526	469	533	914	713	348	277	273	223	392	236	506	753	640	335	296	272
MSTRG.24854	436	431	576	605	635	458	604	736	364	467	497	438	303	333	542	372	635	212	572	741	726
MSTRG.16294	371	0	0	0	0	0	1464	0	0	0	0	0	26	34	45	0	20	2	2	2	5
MSTRG.24856	406	489	283	257	255	271	288	255	334	389	242	283	209	402	212	199	321	292	228	257	230
MSTRG.25558|ufd1l	1	0	0	1	3	1	4	1	0	5	2	4	0	1	2	0	3	0	4	1	2
MSTRG.20691	1	1	0	1	1	1	5	19	0	56	74	83	19	0	54	68	72	23	1	1	47
MSTRG.8162|spata22	3	4	2	0	0	0	7	5	3	2	0	0	2	0	0	0	0	0	4	0	0
MSTRG.16514|ypel5	48	3	20	32	3	3	31	26	43	4	7	20	33	2	2	2	4	3	23	3	7
MSTRG.12240|ovol1a	4	4	5	1	3	7	0	0	2	0	3	6	0	5	0	1	0	2	2	0	0
MSTRG.6979|srprb	223	266	147	240	231	205	56	181	188	182	112	127	109	281	149	295	290	272	148	147	132
MSTRG.25434|fbxo21	28	9	12	24	12	23	16	15	59	17	21	74	25	55	37	38	14	82	53	82	439
MSTRG.5714|JMY	111	78	102	61	80	61	67	96	58	104	98	86	40	38	94	83	140	186	138	163	123
MSTRG.4370|pcgf1	46	35	41	31	38	30	58	31	31	56	46	40	19	32	26	34	58	43	30	45	18
MSTRG.10647|plxnb2b	49	285	54	0	0	0	0	0	22	0	0	0	0	25	21	0	0	0	11	0	0
MSTRG.7111|pcsk7	1	0	1	1	1	1	3	1	0	0	1	1	1	1	0	1	0	0	1	1	1
MSTRG.15809|RGS20	13	7	5	5	12	6	7	12	6	7	11	15	5	13	11	13	20	18	9	8	14
MSTRG.11541|insra	0	0	0	0	0	34	25	0	0	0	0	20	0	15	0	0	0	0	0	0	15
MSTRG.9060|chuk	0	0	0	0	0	0	0	0	0	0	0	0	0	0	0	0	0	0	0	0	0
MSTRG.3884|lman2	567	632	431	416	557	594	529	518	537	488	538	586	456	654	192	515	677	473	449	296	383
MSTRG.25728	0	2	0	0	0	0	0	0	0	0	0	0	0	0	0	0	0	0	0	0	0
MSTRG.11748	3	5	0	9	9	0	6	10	0	6	0	10	0	0	0	0	0	0	0	1	0
MSTRG.4553	47	30	70	65	61	61	31	33	40	27	25	25	16	53	40	45	45	77	27	41	37
MSTRG.4552	374	359	757	333	273	324	345	283	310	378	259	490	219	353	217	412	692	309	709	708	641
MSTRG.4555	80	81	86	118	95	96	75	107	98	65	45	69	63	74	86	61	103	101	70	78	67
MSTRG.4554	18	12	29	13	31	16	52	22	8	51	25	56	12	34	56	36	86	80	89	54	73
MSTRG.9701	2	0	0	0	0	0	0	0	2	0	0	0	0	2	0	0	0	0	0	0	0
MSTRG.4556	497	518	543	494	542	430	477	547	425	566	455	519	423	482	494	404	626	539	513	528	540
MSTRG.11741	11	0	0	16	18	20	19	10	14	9	7	7	5	20	11	16	11	7	15	15	8
MSTRG.4558	2942	1736	2484	1846	2053	2615	1994	2331	1865	2274	1942	2089	1673	1551	1702	2013	2525	2809	2157	1986	2297
MSTRG.11743	4	0	0	1	9	4	2	20	21	19	36	32	6	1	8	2	1	1	1	4	6
MSTRG.25723	25	21	29	20	42	31	26	4	36	16	38	15	26	34	54	18	39	38	80	40	69
MSTRG.25724	88	153	133	147	136	146	153	153	141	168	185	216	101	168	229	99	238	614	181	203	157
MSTRG.25725	119	57	65	37	27	30	135	83	169	139	175	224	17	13	26	91	34	146	37	42	78
MSTRG.25726	0	0	0	0	0	0	1	0	0	2	0	0	0	0	0	0	0	3	2	0	0
MSTRG.9708	704	601	921	950	1026	920	936	1076	861	538	354	448	386	485	489	1325	1687	1182	1314	1293	1382
ENSPREG00000016816	0	0	0	0	0	0	0	0	0	0	0	0	0	0	0	0	0	3	0	0	0
MSTRG.2869	564	423	2281	505	485	478	513	832	515	372	446	581	384	273	412	307	395	618	825	656	616
MSTRG.2868	323	277	280	235	362	257	407	408	298	427	339	299	314	268	366	296	498	608	570	597	543
MSTRG.2863	0	2	0	0	4	0	0	0	13	7	16	4	4	4	0	0	0	0	0	0	7
MSTRG.2862	1	0	61	0	215	21	1	0	0	0	0	0	366	3	0	62	313	273	88	83	138
MSTRG.2861	5833	3217	3343	10697	6144	14125	16033	3309	18914	38007	56384	30037	10317	25391	18231	4167	13479	6353	13284	10050	8275
MSTRG.2860	176	221	262	98	156	147	956	352	343	478	282	421	313	248	196	247	365	540	325	442	471
MSTRG.2867	235	96	332	245	663	231	207	306	205	273	310	310	997	202	732	302	394	385	445	633	830
MSTRG.2866	1064	901	898	881	1008	972	833	567	792	794	764	693	758	1210	685	615	1029	973	972	788	947
MSTRG.2865	877	876	763	766	627	807	674	621	696	514	414	586	392	681	520	664	852	767	884	651	774
MSTRG.2864	495	684	369	307	393	333	460	1078	752	256	557	240	249	305	153	1067	1567	1361	345	343	515
MSTRG.23072	10	11	15	9	15	13	21	19	18	21	16	16	12	4	18	11	8	26	9	19	5
MSTRG.23073	415	406	613	560	539	393	353	371	429	690	591	386	239	517	345	141	318	327	691	460	425
MSTRG.23076	128	68	224	127	126	171	159	92	184	251	198	331	149	175	243	175	272	584	401	419	522
MSTRG.23077	450	529	537	704	570	1013	835	661	459	434	276	325	117	263	198	298	418	283	218	113	103
MSTRG.23074	169	155	122	124	102	97	90	386	107	262	164	238	69	77	158	148	186	71	86	68	69
MSTRG.23075	1202	1086	1159	1264	1227	1175	1443	1324	1210	2233	1928	2625	1185	1532	1826	959	1468	1548	1250	1497	1214
MSTRG.23079	400	450	374	387	444	398	568	659	565	758	551	723	230	325	335	466	761	1488	760	891	838
MSTRG.15240	0	9	0	0	0	0	0	2	0	0	0	0	0	0	0	0	0	0	0	0	0
MSTRG.15241	508	353	465	467	429	331	399	425	311	451	455	651	270	454	722	368	714	751	599	700	816
MSTRG.4089	1322	1559	1441	1586	1323	1621	1300	1366	1307	1495	1342	1516	941	1354	1175	1113	1542	1322	1261	1159	1110
MSTRG.15243	3636	3359	3980	4495	6026	5681	4425	2517	4320	10328	9132	11228	7283	7062	9618	3754	5930	6220	4018	5438	5911
MSTRG.15244	13	18	21	24	22	12	14	11	15	195	85	164	22	24	34	3	0	10	5	10	9
MSTRG.15245	1119	960	834	778	765	776	782	719	850	985	813	1068	723	828	942	674	889	774	791	830	791
MSTRG.15246	716	660	754	399	555	561	543	464	530	322	0	284	201	367	569	557	1091	892	635	512	467
MSTRG.15247	809	628	736	535	580	603	717	659	591	841	681	761	480	633	852	669	998	931	835	949	983
MSTRG.15248	292	617	388	600	529	468	475	580	514	412	372	382	352	492	318	410	510	484	955	681	758
MSTRG.15249	1218	1338	988	1198	1239	1331	1071	823	1100	1175	958	1083	538	899	797	804	1200	1086	1283	910	953
MSTRG.4081	229	173	193	184	225	181	314	199	202	227	246	197	164	353	100	111	225	247	216	159	155
MSTRG.4080	702	492	598	499	612	447	925	974	743	585	442	851	474	600	535	426	914	1673	639	682	624
MSTRG.4087	626	164	360	481	356	559	449	191	286	272	212	228	1058	738	1240	146	296	241	279	239	194
MSTRG.4086	25	43	32	31	33	43	39	38	28	19	16	30	10	26	20	14	51	17	14	7	7
MSTRG.4085	221	225	169	180	134	136	166	138	239	193	217	130	146	201	170	103	175	167	187	219	158
MSTRG.7673|uspl1	149	363	348	175	390	902	764	718	668	9	225	181	74	276	168	82	333	494	569	0	1109
MSTRG.18075|slco1d1	0	0	0	2	0	0	1	0	0	0	0	0	0	0	0	1	0	12	0	0	0
MSTRG.20117|fstl3	2042	2956	1341	1156	1167	948	1003	1465	1072	2438	1693	2029	954	474	1149	2043	1400	1220	588	537	221
MSTRG.8251|wnt11	6	6	5	4	7	4	4	6	5	18	14	8	6	6	5	6	7	6	21	11	2
MSTRG.25653|c7a	344	560	676	1263	1433	1608	734	567	1305	397	0	0	0	0	76	569	972	373	0	0	93
MSTRG.10912|stk25b	13	3	3	18	16	16	15	13	10	11	14	14	6	8	11	25	20	16	19	26	20
MSTRG.3428|aimp1a	1173	1419	713	635	634	652	766	960	854	1187	1130	1124	858	927	494	671	706	423	535	613	510
MSTRG.6677|tbx4	26	5	22	0	0	0	5	140	34	0	4	0	0	0	26	12	8	52	29	16	12
MSTRG.13933|pou3f3b	141	241	112	154	176	166	203	268	213	139	102	133	72	162	138	162	288	499	161	191	152
MSTRG.9913|prpf31	9	7	9	8	10	10	147	11	10	55	55	41	17	12	9	10	9	7	56	33	34
MSTRG.17345|TOGARAM1	96	101	21	25	29	34	68	121	26	42	292	37	25	24	85	64	18	30	29	53	22
MSTRG.1530	9	4	17	9	7	9	18	3	16	6	1	6	3	8	9	26	37	26	29	16	44
MSTRG.7327|clns1a	0	0	0	7	12	0	0	0	0	0	2	0	7	1	3	0	0	3	0	0	3
ENSPREG00000004455	14	9	17	10	9	8	17	17	8	6	5	8	0	5	2	9	18	15	6	0	2
MSTRG.22083|polg	112	117	7	0	0	95	8	130	88	132	2	0	72	146	154	31	98	124	30	1	110
MSTRG.13800|ndufs1	2280	4345	1923	4092	163	3641	3656	4093	2756	127	2138	4624	3846	4081	60	68	120	2106	2836	4894	4003
MSTRG.4347|PCGF3	4	6	6	4	6	5	5	9	4	0	2	5	2	0	7	6	9	12	13	0	6
MSTRG.23754|sgk2a	1	3	0	0	0	0	0	31	0	0	0	0	0	0	0	0	3	2	0	0	0
MSTRG.22124|igf2	64	38	13	79	79	31	109	52	139	25	4	23	11	15	41	84	120	97	18	12	56
MSTRG.16009|rps7	3	7	3	3	6	5	4	6	4	57	5	151	2	3	2	4	7	5	216	603	215
MSTRG.18243	2601	2819	2077	2141	2003	2093	2055	2335	1942	2139	1898	2023	1631	2186	1598	1632	2126	1778	1520	1537	1502
MSTRG.18242	166	240	107	203	230	201	107	145	90	300	298	303	138	175	156	127	158	132	196	209	281
MSTRG.18241	1795	845	2448	4572	3485	4141	2702	1904	2027	1684	1300	2354	1417	1308	2446	5226	9917	6185	9026	6165	8150
MSTRG.18240	142	124	216	261	277	326	223	113	217	137	80	77	129	71	295	217	335	185	605	451	323
MSTRG.18247	111	111	103	20	58	37	58	589	24	77	77	70	120	86	63	48	272	73	407	569	93
MSTRG.18246	593	557	936	356	463	224	310	366	341	423	245	381	189	207	298	372	416	337	303	200	286
MSTRG.18245	347	442	299	264	272	214	451	371	472	370	360	293	106	242	225	159	313	137	355	318	448
MSTRG.18244	48	37	61	62	100	111	77	72	56	67	55	123	60	80	63	120	92	250	127	132	114
MSTRG.164|BDKRB2	22	24	15	6	5	6	17	2	5	0	3	3	3	12	10	7	17	8	9	5	3
MSTRG.18248	626	647	642	610	556	583	573	585	480	590	622	607	485	587	364	635	783	562	825	712	513
MSTRG.10724|acin1a	7	8	7	8	7	7	30	13	8	125	16	42	4	6	9	14	10	10	21	50	14
MSTRG.17459|mtres1	5	5	8	6	6	10	5	3	5	31	7	97	7	6	2	5	20	2	43	2	120
MSTRG.10030	6	9	6	6	12	19	2	7	3	3	3	5	0	12	3	5	9	5	23	18	12
MSTRG.10031	25533	20292	31009	28523	26340	31012	28058	22040	20970	24420	23439	30089	30407	34544	51553	24844	32090	26938	33407	31657	37888
MSTRG.10032	2	1	1	2	1	2	2	1	2	2	2	4	2	1	5	1	1	3	3	1	5
MSTRG.14594	0	0	47	13	31	0	36	46	47	37	0	11	0	9	0	29	17	15	0	47	7
MSTRG.10034	3581	3637	4643	3441	4361	3541	4263	2362	3832	9112	9513	10290	5407	5846	5525	1593	2704	4307	3185	3312	3612
MSTRG.10035	816	882	562	464	436	464	476	380	320	2606	2312	2487	358	1644	2141	164	229	180	232	200	156
MSTRG.14591	137	24	210	13	226	244	119	151	166	158	139	151	148	285	100	117	76	112	144	7	61
MSTRG.14590	372	388	299	406	315	445	200	229	303	231	242	160	143	364	97	139	191	270	261	148	138
MSTRG.10038	3245	2805	3478	2223	2647	2433	2733	2310	2551	3163	2746	3308	2126	2918	2883	2276	3477	4090	2583	2415	2613
MSTRG.10039	0	0	0	0	0	4	29	0	0	0	0	0	0	0	0	0	0	0	0	0	0
MSTRG.17265|nusap1	308	303	25	179	226	225	102	159	226	333	379	264	199	170	198	21	175	0	176	57	0
MSTRG.13087|eef2k	66	2205	2233	307	135	230	84	141	171	5120	486	5710	51	234	248	154	166	246	178	194	192
MSTRG.14599	209	282	226	331	322	279	259	326	281	336	375	378	262	253	235	174	275	245	267	293	283
MSTRG.14598	88	9	54	94	61	46	53	12	57	38	4	36	5	5	6	17	17	7	2	1	2
MSTRG.15823	180	182	302	355	340	317	166	122	299	234	217	225	149	208	227	152	305	247	321	372	292
MSTRG.16089|pex7	34	23	33	37	32	41	47	33	33	15	18	43	20	36	26	7	52	51	20	22	28
MSTRG.10417|triob	0	0	0	0	0	0	0	0	0	0	0	0	0	0	0	0	0	0	0	0	0
MSTRG.18866	0	0	2	0	2	6	0	0	0	7	0	4	3	4	5	3	3	0	5	4	0
MSTRG.15100|NPBWR1	0	0	0	0	0	0	0	0	0	0	0	0	0	0	0	0	0	0	0	0	0
MSTRG.18795	20	23	9	26	32	16	13	25	16	23	32	25	0	19	28	10	35	36	28	40	48
MSTRG.18794	5	4	8	3	116	2	1	104	1	5	3	2	2	7	12	4	8	13	0	5	2
MSTRG.18797	39	41	28	55	42	36	47	96	102	89	134	81	25	33	33	36	56	49	25	24	26
MSTRG.1072	5701	5974	5358	3306	4185	3178	3492	4678	3765	4430	3890	3442	2846	3577	2062	2673	3355	3090	4805	3261	2743
MSTRG.18791	14665	17403	12831	14199	13469	11483	8788	11314	11451	8709	9119	8036	6597	11239	6521	7120	10735	8549	7220	5436	4508
MSTRG.18790	33185	38968	27064	23111	30594	30025	25771	34830	26332	18171	21076	18901	15885	26140	22994	23577	22227	28433	25274	25859	23606
MSTRG.18793	98	114	94	113	114	114	131	103	121	236	100	194	139	171	198	171	260	567	110	161	244
MSTRG.1076	0	0	0	0	0	0	0	0	0	0	0	0	0	0	0	0	0	0	0	0	0
MSTRG.1078	0	6	0	4	3	0	7	0	2	2	0	0	2	13	0	2	2	5	0	0	0
MSTRG.14623	44	37	74	46	48	68	56	30	52	48	24	20	0	29	16	49	70	47	7	10	4
MSTRG.14622	1723	1667	1722	2792	1747	3023	2458	2428	1456	1474	1375	2446	2114	2476	1796	2205	2892	1719	1983	1376	1364
MSTRG.18799	0	0	0	0	0	0	0	455	0	0	0	0	0	0	0	0	0	1	163	0	0
MSTRG.14624	1571	1393	1463	1502	1762	1489	1436	1540	1618	1121	1029	1084	800	1036	1136	1425	1928	1470	1659	1850	1602
MSTRG.14627	277	19	1062	172	30	32	47	24	61	15	3	382	7	107	85	50	49	49	34	39	14
MSTRG.14626	1190	1127	1741	1522	1826	1709	1473	1200	1600	2603	2750	2242	964	1106	1416	1179	1647	1298	1029	1247	969
MSTRG.20527	104	49	20	36	174	104	85	181	178	0	0	98	5	0	50	56	8	41	173	46	221
MSTRG.18083|alg10	109	115	93	78	101	78	169	141	138	163	119	150	51	109	87	164	196	128	166	127	152
MSTRG.20520	16	34	48	47	57	49	53	37	35	37	31	53	48	41	105	31	79	35	24	42	27
MSTRG.19102|psmb1	658	939	509	347	117	256	330	307	384	265	256	429	183	338	268	438	214	158	282	234	315
MSTRG.10218|nradd	0	0	0	0	0	0	0	0	1	0	0	0	0	0	0	0	0	0	0	0	0
MSTRG.3602|TENM2	2222	991	1202	1317	1351	1168	1653	1496	1438	1596	1311	1544	934	1132	1568	1256	2141	3021	4110	3767	3631
MSTRG.15446|cbln17	0	4	0	11	11	0	5	0	0	6	3	4	6	0	7	3	9	13	0	0	0
MSTRG.22349	1	1	1	1	1	1	1	1	1	1	1	1	1	1	1	1	1	1	1	1	1
MSTRG.16662|entpd5b	0	0	0	0	0	1	0	0	0	1	0	0	0	0	0	1	0	0	1	0	1
MSTRG.13228|arhgap27	0	1	0	0	1	2	0	0	5	1	1	1	1	0	1	0	0	2	1	0	0
MSTRG.25861|cdk7	490	502	452	474	443	391	402	421	341	409	313	400	309	381	243	527	552	388	484	394	469
MSTRG.23918|rcn3	0	0	0	0	0	0	0	0	0	0	0	0	0	0	0	0	0	0	0	0	0
MSTRG.6008|strbp	1	34	6	13	8	7	19	4	21	14	10	54	34	41	1	6	45	5	64	14	2
MSTRG.18094|zbed4	18	12	182	87	37	92	9	60	209	27	180	26	16	138	16	24	4	35	135	106	36
MSTRG.3511|dpy30	1320	1948	1521	1801	2021	874	1574	1250	488	487	138	466	1576	1622	1769	1138	922	1380	1117	1378	1097
MSTRG.2820|hmx1	216	167	163	212	234	180	228	246	204	233	290	262	133	126	258	227	350	307	463	553	483
MSTRG.19650|hykk.1	15	24	59	49	25	67	6	31	37	0	68	0	0	62	40	2	32	45	51	0	0
MSTRG.2820|hmx4	344	363	310	244	442	269	393	530	425	425	427	591	327	381	411	416	195	381	435	437	200
MSTRG.25365|bmp3	38	44	42	41	48	41	93	38	78	37	14	36	16	11	18	44	68	32	10	26	8
MSTRG.55|socs2	8	10	14	14	20	5	6	10	10	9	11	12	11	15	6	3	29	8	14	12	13
MSTRG.18623|cdkl5	17	0	0	6	78	19	127	38	12	78	3	14	2	14	107	12	112	262	175	42	202
MSTRG.21327|npepl1	12	14	11	8	11	15	7	42	3	550	12	12	23	6	13	11	6	11	12	13	592
MSTRG.19684	23	34	5	3	11	10	45	80	97	8	4	6	2	5	4	17	56	39	6	9	6
MSTRG.9234|march5	12	11	6	13	14	10	15	7	7	11	11	28	5	5	4	11	13	5	75	73	23
MSTRG.19686	2207	1569	2678	942	1521	1218	900	2341	1700	1172	1407	1199	709	639	934	3138	3955	2559	3235	3448	3084
MSTRG.19680	273	220	193	310	265	198	153	220	340	117	86	139	35	255	77	426	656	270	173	110	141
MSTRG.19681	206	174	152	189	227	194	174	127	166	224	183	239	137	183	234	155	269	165	147	141	132
MSTRG.19682	2905	2640	3049	3514	3945	3924	3500	2518	3251	4082	4155	5286	2166	2157	2412	2387	3684	2560	3263	2919	3370
MSTRG.13607	1332	1058	1073	681	2	1798	830	0	50	1092	1312	0	0	170	0	1489	0	1186	2434	2272	879
MSTRG.15852|shha	149	240	106	188	231	154	224	171	165	105	73	163	33	33	77	145	220	189	178	178	207
MSTRG.19688	624	666	786	623	737	742	940	825	1022	1018	701	974	597	1010	904	1148	2093	1666	1275	1108	1306
MSTRG.19689	91	88	117	116	132	109	141	167	124	165	85	111	88	93	150	151	260	349	124	174	174
MSTRG.13605	0	0	0	35	9	0	79	8	5	9	5	4	0	0	0	6	16	16	2	0	2
MSTRG.23644	267	213	183	285	260	324	332	269	279	328	282	325	170	177	235	154	177	159	359	233	203
MSTRG.17981	12	2	14	3	9	8	10	5	9	2	0	4	2	4	7	7	18	17	13	4	10
MSTRG.4157|rtn4rl2b	5	0	7	12	15	2	5	2	2	0	0	3	7	11	16	6	3	8	0	0	12
MSTRG.17980	1603	1241	1830	2381	2325	2076	2371	1769	2265	1842	1765	1744	1420	1850	1845	1368	2100	2315	2594	2010	1730
MSTRG.13078	3596	5011	3723	4177	4266	3702	3549	3114	4859	2552	2294	1429	1673	2359	1873	3277	5344	6401	1520	1834	763
MSTRG.13600	1038	889	941	796	695	797	818	829	693	619	581	660	464	752	521	903	1158	1342	878	900	872
MSTRG.19349|slc6a5	2	0	0	0	2	0	1	0	2	1	0	1	0	0	2	0	1	3	2	0	0
MSTRG.13071	30	42	65	30	64	132	115	123	90	21	43	111	104	23	33	166	120	195	207	84	186
MSTRG.13070	3037	2583	2586	2519	2744	2513	2881	3087	2489	2951	2833	2896	1875	2283	3136	3347	4492	4644	4780	5442	5356
MSTRG.13073	329	191	838	759	200	355	353	291	370	253	537	93	58	260	418	370	1221	1339	563	434	529
ENSPREG00000022960	0	0	0	0	0	0	0	0	0	0	0	0	0	0	0	0	0	0	0	0	0
MSTRG.13075	5916	7105	5627	4137	4254	4025	4144	3977	3130	14166	12085	15548	7538	7402	13738	3955	5015	4151	5375	5678	5184
MSTRG.13074	543	518	721	776	911	711	744	889	583	869	670	961	800	625	832	673	793	724	683	784	822
MSTRG.13775|zc3h13	117	111	125	128	124	175	241	156	146	248	149	378	0	189	261	231	331	7	163	0	477
MSTRG.13076	0	3	2	3	3	0	0	2	0	2	3	5	3	3	3	2	2	3	3	3	0
MSTRG.12308	173	149	259	422	372	425	421	305	211	423	380	426	200	197	300	194	352	434	331	327	372
MSTRG.12309	52	2	1	0	0	1	0	49	0	69	304	302	0	2	20	2	31	33	2	1	0
MSTRG.19538	2	4	2	14	6	2	3	0	2	2	0	1	5	3	7	6	2	4	7	2	2
MSTRG.19539	44	37	47	84	83	74	76	69	78	75	52	70	60	78	85	57	83	103	77	75	92
MSTRG.19536	76	88	81	79	92	97	104	37	64	91	54	84	14	61	94	80	101	142	60	95	86
MSTRG.12301	1639	1600	1573	3432	3175	2812	3082	1540	3225	4157	3622	4390	2531	2889	3736	1959	3540	6856	4015	3804	3902
MSTRG.19534	25	15	27	44	72	60	100	6	69	61	21	129	20	88	93	56	57	90	72	84	114
ENSPREG00000020526	8	4	0	6	9	8	25	6	0	7	0	5	0	6	1	3	0	0	8	2	6
MSTRG.19532	458	545	323	495	1100	657	531	581	514	539	645	618	605	741	594	329	600	527	500	405	473
MSTRG.19533	0	0	0	0	0	0	0	0	0	0	0	0	0	0	0	0	0	0	0	0	0
MSTRG.19530	176	191	114	207	135	229	189	116	176	428	309	455	144	204	229	114	196	255	194	176	133
ENSPREG00000020522	12	23	9	8	5	6	14	13	8	11	14	5	2	26	0	11	20	22	2	0	4
MSTRG.6935	1876	1891	2392	2237	2138	2184	2347	1715	2183	1957	1385	2398	1452	2370	2134	1712	2935	2834	2741	2479	2465
MSTRG.6934	6	4	9	8	12	14	12	8	8	10	4	9	5	11	15	9	14	16	12	18	24
MSTRG.6937	560	569	563	511	572	538	645	607	556	697	512	609	402	617	727	427	761	778	605	487	588
MSTRG.6936	3399	2944	2535	3051	2784	3227	3170	2871	2870	3830	3799	4051	2597	3282	3874	2813	3728	3439	3014	3028	3373
MSTRG.25824|slc2a11b	0	2	5	8	0	2	27	0	1	1	1	1	0	0	2	12	171	20	0	0	0
MSTRG.6932	43	76	74	155	119	95	142	97	144	41	55	47	43	89	78	49	134	227	77	80	38
MSTRG.19727	132	138	65	54	70	71	87	51	95	88	76	89	102	110	89	57	76	182	62	63	90
MSTRG.6939	88	116	98	85	77	74	90	176	133	108	154	115	30	76	69	37	70	53	64	65	63
MSTRG.6938	0	0	0	0	0	0	0	0	0	0	0	0	0	0	1	0	0	0	0	0	0
MSTRG.12558	22	92	10	27	20	9	267	267	12	809	66	749	5	23	23	170	314	69	39	51	20
MSTRG.2038	48	55	66	81	96	63	107	68	53	67	52	50	44	59	75	80	78	67	59	57	53
MSTRG.2039	56	35	87	44	72	51	64	30	44	88	118	118	60	41	52	25	32	90	61	74	88
MSTRG.16556|tbpl1	6	15	17	27	4	6	10	28	5	35	116	17	24	29	187	9	17	11	11	46	13
MSTRG.7048	599	897	414	446	487	419	511	466	561	3	362	2	126	443	580	385	756	446	9	265	272
MSTRG.13269|skap1	8	8	0	0	0	0	0	0	7	0	0	0	0	0	0	0	0	0	0	0	0
MSTRG.7046	5	6	3	7	4	2	19	2	4	1	0	2	0	2	0	0	2	2	1	0	0
MSTRG.2031	93	87	55	73	82	47	69	94	96	99	138	121	46	55	45	61	96	71	105	99	107
MSTRG.2032	5	0	5	3	0	0	5	0	78	4	0	10	0	0	0	80	205	167	9	3	79
MSTRG.2033	10	5	4	6	7	10	3	2	3	11	4	7	3	4	2	2	3	0	12	2	14
MSTRG.7042	8	59	7	91	35	85	15	0	6	3	6	4	21	141	35	0	0	4	5	11	28
MSTRG.2035	5	5	11	2	8	10	8	3	7	4	6	13	3	2	8	10	18	16	13	4	13
MSTRG.2036	27	37	36	49	46	16	115	39	79	47	67	126	61	34	68	53	58	61	127	96	58
MSTRG.7041	680	733	665	1100	1054	1028	1020	929	1052	735	678	718	583	586	827	603	900	1008	712	832	810
MSTRG.1992	8	3	0	0	0	0	0	0	0	28	0	0	45	198	0	0	3	0	0	0	0
MSTRG.22837|pex10	220	263	230	219	231	209	270	286	207	316	254	261	98	175	171	215	364	299	354	290	324
MSTRG.12554	618	786	529	579	710	511	510	439	501	582	404	365	206	252	229	218	634	252	206	297	232
MSTRG.1990	100	86	133	94	118	84	107	108	98	140	124	76	60	79	63	54	84	100	182	116	95
MSTRG.12556	227	329	175	163	243	196	172	136	156	72	34	29	6	25	12	99	343	136	23	12	9
MSTRG.12551	4	9	18	25	28	23	13	1	9	15	8	11	2	9	5	21	24	23	4	1	4
MSTRG.15392|snx7	307	0	0	0	0	0	0	152	0	260	104	95	67	207	0	0	0	0	82	0	70
MSTRG.12550	13	29	17	40	31	56	72	43	39	18	16	16	8	11	9	47	71	53	40	21	47
MSTRG.12553	265	193	125	180	228	155	156	253	192	211	224	203	155	237	158	152	169	323	292	326	291
MSTRG.26098|h2az2a	172	159	80	111	142	66	82	101	154	95	65	43	96	95	49	102	100	85	44	30	54
MSTRG.1995	46	78	50	89	86	100	51	56	42	107	115	84	57	38	85	78	92	101	70	72	78
MSTRG.15398	0	0	2	0	2	0	0	0	0	0	1	6	2	1	0	0	1	1	0	1	0
MSTRG.15399	1	1	2	2	3	2	0	1	0	2	1	1	3	0	0	2	0	5	4	1	0
MSTRG.25774|ewsr1b	33	350	114	74	91	128	177	317	127	39	141	299	29	24	21	30	12	21	40	163	248
MSTRG.9386	13	4	23	7	7	13	16	6	12	14	2	12	12	16	24	18	41	80	20	6	25
MSTRG.3980|c1galt1c1	38	57	5	5	88	1	8	7	15	173	268	198	117	132	43	5	73	58	480	305	66
MSTRG.10433|fbxo32	2	0	0	1	1	0	1	0	0	0	0	3	0	0	0	2	0	0	0	3	1
MSTRG.11414|ccdc13	0	0	0	0	0	0	7	0	0	0	4	2	2	0	9	0	3	0	0	0	0
ENSPREG00000018383	2	2	4	1	3	3	0	0	3	2	0	1	3	6	6	1	2	2	0	2	2
MSTRG.20754|ppp1r16b	3	1	1	1	1	1	2	2	1	2	2	5	0	2	1	3	3	1	2	9	9
MSTRG.19985|kit	19	116	55	282	45	91	83	56	20	51	14	12	74	11	45	26	66	137	31	3	7
ENSPREG00000002745	0	0	0	0	7	0	0	0	0	0	0	0	0	0	0	0	0	0	0	0	0
MSTRG.24940|phospho1	0	49	31	67	0	60	0	0	26	0	40	70	24	0	24	0	0	0	31	58	35
MSTRG.25414|hspb8	46	48	95	91	59	75	70	58	89	127	28	142	35	23	19	60	127	64	106	83	24
MSTRG.2816|get3	47	33	31	169	142	4	46	14	94	15	58	5	97	205	155	46	106	293	11	38	201
MSTRG.20235|tle5	0	0	0	0	0	0	0	0	0	0	0	1	0	0	0	0	0	0	0	0	0
MSTRG.19178|gse1	28	0	122	283	69	40	180	24	138	22	19	58	0	54	161	184	468	121	26	640	18
MSTRG.12387	142	106	0	7	0	18	20	22	15	18	44	5	16	19	0	62	9	3	0	2	34
MSTRG.3349	98	13	114	37	98	131	128	105	20	79	98	14	14	22	87	95	174	155	110	4	7
MSTRG.3348	217	214	279	326	277	285	351	253	322	314	281	332	193	328	323	255	475	689	499	460	462
MSTRG.12655|gspt1	0	0	0	0	0	0	0	0	0	0	0	0	0	0	0	0	0	0	0	0	0
MSTRG.7317|panx1a	12	5	14	2	5	4	4	6	6	4	10	7	4	3	12	4	6	6	6	0	1
MSTRG.3341	957	784	777	809	939	971	1011	1153	746	832	952	960	754	869	812	911	1277	1184	1646	1558	1813
MSTRG.3340	181	160	162	243	235	200	246	201	248	220	201	231	176	173	145	112	195	187	122	177	123
MSTRG.3343	883	698	913	925	1021	922	830	918	886	638	506	671	459	795	675	737	1117	1048	879	760	834
MSTRG.7119|si:ch1073-280e3.1	398	731	219	135	119	118	98	733	343	155	365	83	66	90	73	717	770	453	62	82	90
MSTRG.3345	608	555	482	706	762	758	702	748	670	598	613	659	414	569	769	487	934	842	524	481	580
MSTRG.3344	341	308	539	929	788	810	1204	722	1445	743	1547	788	719	1072	1026	241	1029	611	1572	1656	1970
MSTRG.3347	211	250	153	268	350	316	276	315	248	385	461	433	267	242	478	282	280	190	224	289	320
MSTRG.3346	259	230	198	221	237	250	317	280	388	160	191	216	156	267	227	181	298	620	211	279	335
MSTRG.14549	670	679	772	552	642	701	554	307	344	516	565	807	441	411	537	643	578	475	399	371	417
MSTRG.21409|CHST13	2	1	2	6	1	1	5	3	6	1	1	1	3	1	2	5	6	5	5	6	5
MSTRG.25496|fam214b	0	0	0	0	0	0	0	0	0	0	0	0	0	0	0	0	0	0	0	8	0
MSTRG.3720|pld7	0	0	0	0	0	0	0	0	0	0	0	0	0	0	0	0	0	0	0	0	0
MSTRG.9719|lysmd1	51	39	18	95	88	117	91	51	74	31	293	98	120	89	83	4	31	80	63	30	59
MSTRG.19037|heatr3	16	10	5	4	2	7	1	6	2	1	1	7	4	10	8	8	15	1	14	11	10
MSTRG.7311	0	0	0	0	0	0	0	0	0	0	0	0	0	0	0	0	0	0	0	0	0
MSTRG.25818|acacb	0	0	1	0	52	231	186	136	13	0	2	136	0	0	0	0	0	1	124	154	3
MSTRG.25868|JMY	60	64	105	0	13	7	67	48	82	54	25	87	59	88	77	167	239	278	110	102	162
MSTRG.2764	461	406	368	482	487	472	422	437	382	411	403	468	270	353	373	436	762	582	457	301	323
MSTRG.19146|si:dkey-57k2.7	226	303	143	144	258	134	266	213	236	174	234	200	49	218	168	155	250	311	247	177	204
MSTRG.284	1999	1881	1850	1952	1948	1974	1742	1959	1631	2141	1787	1729	1471	2111	1732	1779	2088	1942	1739	1661	1565
MSTRG.285	126	158	87	211	177	226	220	364	135	120	95	144	48	57	82	298	240	189	207	291	227
MSTRG.286	61	50	49	86	72	47	71	58	63	109	112	73	40	36	43	36	37	121	86	99	62
MSTRG.287	1198	0	0	0	0	0	0	0	0	0	0	0	0	0	0	0	0	0	0	0	0
MSTRG.280	598	613	473	382	542	378	575	419	672	505	414	458	209	298	302	353	540	364	438	289	371
MSTRG.281	43	132	102	153	124	180	42	87	64	147	130	232	49	28	181	65	79	56	78	66	72
MSTRG.282	1155	1126	859	883	1157	1226	956	1188	1091	1253	1591	1228	754	726	962	1225	1627	1745	2144	2000	2096
MSTRG.283	7859	7678	1864	2995	1786	2078	2563	7440	7635	3979	9697	2598	2278	3109	1735	7560	9067	6672	3033	2515	2961
MSTRG.288	753	758	663	641	677	551	818	958	620	967	934	1012	511	551	804	680	969	855	908	974	865
MSTRG.289	1672	1916	1756	1051	1055	962	1019	1460	930	1880	1756	1801	1474	1748	1457	791	958	843	966	674	687
MSTRG.23939	335	238	304	404	433	385	478	343	414	639	393	632	209	373	335	337	577	627	589	475	576
MSTRG.23938	22	33	19	7	21	34	42	41	11	38	24	52	12	52	52	9	20	26	61	33	30
MSTRG.11229	3539	3276	3023	2964	2707	2151	2620	2862	2421	2887	2741	2698	3311	3437	3348	2188	2588	2596	1765	1967	1523
ENSPREG00000005215	11	17	0	0	0	3	0	14	5	0	21	0	2	0	0	0	0	0	0	2	13
MSTRG.16662|ALDH6A1	20	20	7	10	5	5	6	7	10	3	4	2	5	5	4	11	6	6	5	4	5
MSTRG.13201|cdc42ep4b	4	5	4	4	4	3	4	36	4	23	205	112	45	25	9	4	4	4	7	9	55
MSTRG.16679	104	36	57	44	70	79	81	15	151	23	25	15	16	3	20	29	85	70	26	20	15
ENSPREG00000020040|anpepb	13	43	0	1	4	2	0	0	0	0	3	0	0	0	0	0	0	0	0	0	0
MSTRG.8449	5120	5281	2264	6682	2376	2482	1909	1272	1887	4207	798	1481	1076	1924	1807	2884	3853	2915	1410	1260	1378
MSTRG.25267|zdhhc8b	8	0	6	7	7	6	4	9	9	0	6	5	2	0	5	15	14	7	11	19	14
MSTRG.19469|tmem38a	134	141	197	214	156	177	236	243	243	180	160	210	89	109	93	84	264	240	231	235	201
MSTRG.669	483	416	398	925	525	869	318	275	293	675	387	393	259	465	153	282	352	313	503	232	283
MSTRG.666	123	167	120	38	63	74	72	58	83	33	33	19	19	67	28	43	60	48	7	3	30
MSTRG.8446	6	5	14	10	9	10	7	5	7	8	17	8	6	10	15	2	10	5	2	12	16
MSTRG.18247|psmc2	2425	2577	1646	1672	1545	1696	1684	1401	1608	2607	2507	2267	1340	1629	1311	1331	1699	1446	1650	1369	1781
MSTRG.19990	1734	1796	2160	2728	3145	3151	2081	2621	2206	94	183	256	414	479	338	2257	3427	2603	1853	1790	1784
MSTRG.8444	132	82	163	117	66	0	0	0	0	163	0	96	0	0	0	103	58	123	90	0	93
MSTRG.10720|casq1a	0	3	14	68	118	66	12	0	7	0	0	2	0	0	3	72	72	0	39	70	0
MSTRG.4107	1013	418	923	1239	857	1161	940	1030	593	559	384	644	586	586	683	579	908	970	899	867	779
MSTRG.17823|chrm2a	0	0	0	0	0	0	0	0	0	0	0	0	0	0	0	0	0	0	0	0	0
MSTRG.16775|kif13bb	126	272	732	417	507	466	608	497	134	382	352	451	372	347	380	647	95	931	289	1028	286
MSTRG.5402	7	19	0	0	0	0	4	10	9	9	60	0	5	6	0	103	32	8	9	0	26
MSTRG.663	788	604	769	638	627	694	658	643	695	699	1025	1320	682	830	1318	962	1582	2482	1049	1301	1393
MSTRG.20612	0	0	0	0	511	0	0	235	1	34	0	0	0	0	0	0	206	100	0	0	0
MSTRG.20611	10	11	5	10	15	28	24	28	19	12	21	18	6	17	13	7	13	22	22	19	11
MSTRG.20610	21	1309	1240	1609	58	1706	1996	309	1513	2782	2691	3175	1458	1305	2765	112	2066	105	2303	2786	2357
MSTRG.20617	3519	4352	3670	3688	3590	3437	4712	2114	3272	3276	2797	2881	3010	4262	3915	4047	4052	3621	3855	3974	4039
MSTRG.8441	113	179	118	136	137	135	171	136	133	217	137	240	156	224	294	90	155	116	111	109	136
MSTRG.20615	10	5	2	3	0	2	3	2	5	5	3	3	4	17	3	3	3	3	1	0	0
MSTRG.20614	46	30	26	126	73	44	88	71	75	62	57	82	34	42	58	50	39	115	49	45	45
MSTRG.19994	67	29	45	18	25	11	131	114	189	52	56	50	22	92	6	27	19	111	67	10	8
MSTRG.20619	167	89	225	43	19	51	105	76	91	691	438	772	299	502	575	30	39	26	40	40	46
MSTRG.661	401	286	353	339	345	330	353	375	338	484	568	684	422	458	683	499	783	1222	477	621	698
MSTRG.24882|cbx4	8	11	79	20	28	27	73	37	37	22	8	17	8	22	39	38	224	198	65	99	146
ENSPREG00000013235|tspan35	80	71	59	73	154	53	54	22	58	61	40	48	55	138	58	58	139	100	83	64	70
MSTRG.5405	257	213	209	259	234	248	334	271	317	372	465	451	244	278	278	268	381	314	361	467	332
MSTRG.860	3110	2944	2658	3473	3087	2188	2570	2753	3403	3294	3301	2746	1987	2530	1884	2077	3138	2999	3079	3228	2403
MSTRG.861	3	6	2	0	5	3	3	0	2	9	12	7	1	7	4	2	3	4	4	3	2
MSTRG.6211|S1PR3	5	4	9	8	13	0	4	14	10	9	3	5	4	0	10	7	8	10	4	3	0
MSTRG.863	787	731	616	545	601	555	664	681	658	571	572	528	291	338	340	494	724	630	763	643	924
MSTRG.864	74	55	65	72	63	65	56	57	64	40	41	58	25	29	33	11	57	24	42	28	31
MSTRG.865	639	654	643	702	862	860	934	671	1060	1292	1255	1391	509	943	1182	414	885	749	795	1034	1136
MSTRG.866	8501	7788	6236	7876	7401	8339	7251	7546	7159	6747	5753	7016	5740	8406	6897	6020	8108	6421	6167	5292	5854
MSTRG.867	0	0	0	0	0	0	0	0	0	0	0	0	0	0	0	0	0	0	1	0	0
MSTRG.868	8	7	6	5	9	7	5	5	10	6	14	15	3	6	10	2	7	6	8	20	10
MSTRG.5505	7147	5948	6753	5220	6052	5592	6771	5809	5378	7959	6125	7274	4402	4504	5356	2917	4065	3455	9222	8807	8846
MSTRG.5504	435	173	171	439	434	286	213	309	167	273	147	214	193	153	199	416	386	0	260	442	254
MSTRG.5408	27	25	20	17	20	24	26	43	28	14	16	26	11	11	17	20	25	33	30	15	21
MSTRG.5409	6	6	8	11	6	11	8	2	8	11	13	9	2	7	8	6	11	15	10	21	18
MSTRG.23948|acer1	156	86	49	68	56	107	70	92	88	57	30	41	77	149	58	104	205	208	457	253	419
MSTRG.23906|scpep1	840	1190	483	435	508	444	492	975	766	593	461	391	351	627	341	556	662	429	316	226	246
MSTRG.15742|cdk13	1322	1407	1778	465	1429	396	492	1103	451	666	1004	685	924	1265	1287	1616	998	758	1073	510	610
MSTRG.24423|dnm2a	0	1	1	1	2	129	152	74	1	1	2	238	0	2	0	0	0	1	1	1	0
MSTRG.20016|dhcr24	14	2	19	13	12	10	19	42	6	90	90	116	9	6	12	3	4	18	103	264	104
MSTRG.20946|eya2	17	22	24	14	33	18	30	37	49	6	4	5	3	12	4	16	20	16	14	10	2
MSTRG.2766|inab	2901	2847	2392	8242	4883	4938	4926	3625	129	4609	4519	4604	6777	3358	6309	6886	5089	77	2277	6055	5691
MSTRG.8312|mthfs	16	13	13	3	3	12	9	9	2	37	36	34	2	12	18	7	4	4	13	16	8
MSTRG.5703|s100z	0	3	8	10	103	6	4	0	5	7	0	0	3	18	3	0	0	12	10	14	0
MSTRG.6115|uqcr10	1432	1445	1431	1285	1386	1118	1054	981	1172	986	968	941	1387	1183	1382	1058	1080	1050	604	567	618
MSTRG.23446|brpf1	34	20	13	82	46	27	49	12	42	93	23	0	296	25	19	91	20	172	100	70	37
MSTRG.22463|pnpla2	0	0	0	0	0	0	0	0	0	0	0	1	0	0	0	0	1	0	0	20	0
MSTRG.11676|esyt2a	18	12	11	4	2	3	2	2	12	10	0	0	4	7	0	4	13	8	0	0	28
MSTRG.15641	10	11	17	9	6	12	25	26	16	12	13	10	8	18	15	11	16	20	32	14	26
MSTRG.18383|msrb3	0	0	0	0	0	0	0	0	0	0	0	0	0	0	0	0	0	0	0	0	0
MSTRG.16105|adgrg6	0	0	0	1	0	0	0	0	0	0	0	0	0	0	0	0	0	0	0	0	0
MSTRG.5581	16	45	49	64	89	52	58	19	66	42	31	42	21	10	15	12	22	51	41	3	25
MSTRG.5583	25	36	26	4	0	0	5	8	5	15	17	7	7	15	90	7	13	1	0	5	3
MSTRG.5585	405	358	344	475	468	479	642	390	471	611	455	617	327	476	556	328	564	466	536	511	537
MSTRG.5584	410	255	336	282	401	431	246	252	568	320	347	326	125	179	316	378	681	475	229	152	139
MSTRG.9333|ablim1a	2	3	2	2	3	5	4	3	4	3	2	10	4	5	6	188	3	8	3	2	0
MSTRG.5586	314	297	583	258	382	506	582	756	275	180	43	91	31	18	69	449	821	801	2197	1260	1011
MSTRG.5589	2	3	3	1	4	9	8	2	17	3	4	3	3	8	3	3	6	5	11	2	3
MSTRG.5588	1230	1382	589	1090	1303	1049	320	745	537	3470	3123	2385	1426	1671	2760	938	1160	825	921	940	780
MSTRG.13640|ccz1	436	404	343	441	579	479	472	550	397	457	357	556	246	398	307	296	672	574	564	570	641
MSTRG.13362|hlfb	8	44	6	50	29	42	46	44	22	21	3	10	13	8	68	148	26	56	16	22	4
ENSPREG00000014030	0	9	0	8	6	7	3	5	4	4	16	10	0	2	0	5	7	9	0	0	0
MSTRG.9843|mtf1	7	4	7	6	4	9	5	11	6	4	0	0	18	7	11	6	38	10	10	16	26
MSTRG.23448	0	0	0	0	3	2	0	0	0	0	0	0	0	0	0	3	0	0	1	1	0
ENSPREG00000000339	11	4	0	0	6	6	9	0	0	0	7	7	4	4	10	8	15	2	9	2	2
ENSPREG00000007103	0	0	0	0	0	0	0	0	0	0	0	0	0	8	0	0	0	0	0	0	0
MSTRG.21254	2995	2836	2403	2584	2662	2594	2579	2897	2362	3005	2552	3064	1401	1869	1881	2218	3258	2681	2792	2415	2783
MSTRG.21255	187	191	198	331	449	516	543	165	167	14	10	2	182	149	367	103	140	157	159	6	139
MSTRG.15177|pgap1	61	50	39	5	99	106	22	115	45	1	90	57	53	44	5	43	233	226	28	58	42
MSTRG.21252	953	695	418	664	434	382	520	424	574	1327	1314	1518	520	999	605	566	811	363	912	1007	744
MSTRG.21253	9	0	21	8	0	0	1	16	7	1	0	0	0	0	34	3	6	0	13	0	0
MSTRG.8582	163	159	1340	1186	163	1262	1012	873	818	4089	2131	5010	233	3203	3232	1417	2002	1113	2350	1465	2157
MSTRG.21258	500	576	362	200	460	408	255	305	205	154	345	199	249	233	222	286	256	359	251	244	200
MSTRG.21259	4687	13169	8619	7943	4706	7838	8438	7232	6858	6106	4889	7444	4391	5103	10089	4730	5339	3968	6520	5001	8802
MSTRG.16672	229	159	287	241	286	237	158	213	278	149	161	163	123	156	154	208	327	258	400	284	331
MSTRG.6588	738	542	793	1062	938	700	1042	4019	555	842	1518	771	729	1203	1201	647	1272	1007	497	1459	1463
MSTRG.6589	44	25	19	42	57	18	68	95	21	38	18	26	9	14	17	36	13	40	8	9	64
MSTRG.2382|tapt1b	0	0	0	0	0	0	0	0	0	0	0	0	353	0	0	0	1390	0	1362	0	1032
MSTRG.6584	104	135	111	182	161	107	210	106	158	154	99	175	139	184	163	158	67	182	210	320	170
MSTRG.6585	12	5	7	18	16	29	27	9	22	23	9	34	36	36	48	42	44	69	45	36	27
MSTRG.6586	2505	2170	2165	2666	2638	2636	2740	3000	1879	3320	3101	3276	1968	2040	2318	2872	3131	2572	4345	4236	3641
MSTRG.6587	0	0	2	1	0	0	0	0	0	0	5	0	0	0	0	1	0	4	0	1	3
MSTRG.19|prkcq	40	0	38	128	22	0	10	279	75	573	196	962	159	30	0	0	89	27	549	637	738
MSTRG.6581	79	33	25	71	88	92	62	39	52	143	115	156	36	12	40	40	34	71	138	335	105
MSTRG.6582	77	81	36	167	151	121	202	129	172	134	113	158	110	115	164	103	148	155	136	108	448
MSTRG.6583	8	24	2	11	17	23	21	15	9	23	17	39	7	6	28	12	28	17	45	15	112
MSTRG.22501	5104	12554	5133	3392	4165	3836	3521	4169	4489	21524	17524	25807	12018	18669	30393	2919	4519	3639	3807	3290	3296
MSTRG.22503	262	250	239	225	248	250	282	233	267	397	434	451	162	243	293	197	383	313	342	375	390
MSTRG.22504	1411	1579	1534	2887	2289	1914	1603	1773	1988	1234	1286	1131	829	1303	790	1096	1722	1802	1036	672	645
MSTRG.22507	987	773	1040	1136	1314	1160	1378	1076	1370	887	727	844	567	806	837	1318	2148	1795	1577	1641	1669
MSTRG.22506	1031	1228	1214	981	1345	1315	1442	732	1151	1467	1312	937	739	1473	950	554	1352	1264	1626	615	1178
MSTRG.22509	261	260	256	485	415	404	294	185	416	183	142	134	122	122	144	266	500	344	241	295	198
MSTRG.22508	6598	3097	9631	13671	14408	14724	5160	8826	10692	147	109	126	71	155	176	14100	21292	8554	3593	3800	5380
MSTRG.4348|SLC49A3	197	267	212	0	160	142	136	185	208	0	0	107	0	194	0	160	193	197	114	0	0
MSTRG.6719|get1	305	336	203	266	265	298	281	266	257	270	209	275	262	286	291	172	225	282	180	239	292
MSTRG.25360|wdfy3	4	375	0	76	5	153	0	0	150	1	0	56	0	0	131	31	80	111	767	837	832
MSTRG.9540|gbp	160	9	422	189	211	14	149	489	139	982	418	833	357	675	955	34	54	166	332	114	90
MSTRG.2998|ube2kb	0	0	0	0	0	0	0	0	0	0	0	0	0	0	0	0	0	0	0	0	0
MSTRG.19930	106	77	121	75	116	86	139	69	141	146	69	194	62	180	178	107	136	118	113	89	165
MSTRG.10307	0	0	0	0	0	0	5	0	2	0	6	1	7	2	12	0	0	0	7	2	1
MSTRG.6056	6	3	4	12	7	12	6	5	6	4	3	2	3	3	0	8	10	7	11	2	7
MSTRG.6057	101	7	123	172	44	66	132	156	141	128	134	103	77	165	65	37	169	110	68	157	168
MSTRG.6054	0	0	0	0	0	0	8	20	9	48	16	100	6	3	0	5	0	2	6	0	5
MSTRG.6055	28	29	0	13	10	34	24	69	24	67	38	24	0	0	4	40	22	29	0	0	2
MSTRG.6052	7876	6242	4654	4179	3653	3583	2178	2167	4020	2959	2386	3259	2170	4560	1086	2761	8102	13042	3896	3784	3055
MSTRG.23078|ttll9	0	9	5	26	27	66	27	8	1	26	9	25	18	9	28	11	11	27	10	36	16
MSTRG.6050	424	379	408	539	543	521	468	343	367	577	440	604	329	425	426	375	590	617	610	559	645
MSTRG.6051	1758	1406	2266	2001	1529	2593	1409	1657	1622	1830	1363	1318	803	1084	1130	2384	2999	1669	1531	1264	1354
MSTRG.3816|ctnna1	1	0	0	0	0	0	1	0	0	1	1	0	0	0	0	0	0	0	0	0	0
MSTRG.6058	181	297	325	214	130	37	346	376	1172	154	457	176	22	122	148	137	513	322	316	116	95
MSTRG.6059	1651	1888	1183	953	1096	949	2109	4065	3825	2134	3577	2128	957	1652	887	1408	1839	1103	831	1376	1213
MSTRG.16675	997	1071	991	760	902	838	1274	1110	1159	1843	1634	2035	882	960	1324	1432	1970	1868	2147	2361	2023
ENSPREG00000006277	0	8	0	0	0	0	0	3	6	0	0	0	0	6	0	0	0	0	0	0	1
ENSPREG00000001704|twist3	28	34	47	35	74	58	68	26	70	77	42	22	13	12	28	30	33	61	42	15	10
MSTRG.3495|cnrip1a	41	131	181	217	109	172	138	104	44	138	43	274	59	103	66	69	140	221	177	482	69
MSTRG.572	38	30	30	38	53	65	34	42	39	78	98	89	81	42	94	51	88	40	152	87	96
MSTRG.16422|mrpl19	334	268	228	253	207	196	200	165	338	356	278	342	250	256	183	213	292	269	349	244	243
MSTRG.8586	339	372	315	213	252	214	321	312	265	356	284	367	278	329	380	152	252	336	304	379	339
MSTRG.16689|klhl29	1092	768	1186	1039	1277	862	1039	819	922	709	34	730	783	854	825	835	963	945	269	696	1493
MSTRG.8865|dis3	339	216	170	129	30	113	84	181	100	33	42	48	2	51	54	107	113	287	165	108	89
MSTRG.25779|si:ch211-225b11.4	33	0	0	0	0	0	0	0	0	0	0	0	0	3	0	18	1	6	1	0	3
MSTRG.3263|slc25a28	1466	1553	1748	759	664	711	1266	1204	905	1544	1614	2095	1582	2762	2262	335	1016	695	978	822	1006
MSTRG.5382|bmp8a	17	2	0	13	16	18	11	7	12	5	4	2	5	10	0	6	4	3	3	7	1
MSTRG.11509	2	0	4	2	0	0	4	2	2	0	0	0	0	0	1	4	2	0	0	0	0
MSTRG.11507	269	217	149	180	272	175	241	210	253	223	209	234	136	163	166	188	241	201	167	161	169
MSTRG.11506	837	771	1005	888	990	928	971	997	821	707	723	895	574	638	650	869	1280	1347	1538	1631	1580
MSTRG.11505	0	0	2	0	0	0	0	0	0	0	0	0	0	0	0	0	0	0	0	0	0
MSTRG.11504	785	926	824	723	790	824	874	791	993	816	733	847	447	707	604	574	1042	881	895	931	870
MSTRG.11502	250	277	241	322	159	165	316	206	251	209	176	225	245	184	301	200	363	361	355	487	581
MSTRG.11501	851	886	1159	1103	1156	1080	1150	1520	1074	1069	1015	1163	794	1203	1016	856	1693	1573	1589	1533	1710
MSTRG.7944|SIPA1	0	0	0	0	1	0	0	0	0	0	0	0	0	0	0	0	0	0	0	0	0
MSTRG.20843	11455	14017	11226	12294	11328	11097	9149	12974	10207	10582	11500	10808	7539	9934	8642	9417	12319	9655	10736	10071	8105
MSTRG.16301|eif2b4	121	486	257	224	324	85	359	412	218	374	409	134	141	293	212	187	95	355	491	526	292
ENSPREG00000003170	0	0	0	0	0	0	3	0	0	5	0	0	0	0	0	0	0	0	0	0	0
ENSPREG00000003172	0	0	0	0	0	0	3	0	0	2	0	0	0	0	0	0	0	0	0	0	0
MSTRG.23670	294	335	249	259	207	262	157	210	184	176	179	115	141	361	27	143	127	187	109	46	43
MSTRG.23671	5601	5717	6022	3883	4718	4771	5478	4284	4783	6084	5198	6509	3748	5929	6112	4710	7172	6673	6578	5583	6811
MSTRG.23672	1111	1050	1187	775	853	844	656	541	831	1881	1447	1882	767	1079	1363	559	1047	1290	940	940	826
MSTRG.23673	1	0	0	0	0	0	0	0	0	0	0	0	0	0	0	0	0	0	0	0	0
MSTRG.23674	180	160	222	214	186	251	262	164	352	227	111	294	143	280	274	310	625	618	481	268	551
MSTRG.23675	1085	936	1127	1752	1608	1630	1761	1225	1779	1666	1510	1871	978	1411	1585	1315	2119	2013	2021	1926	2167
MSTRG.23676	1365	917	1343	1064	1279	960	1030	1574	969	919	986	1090	554	618	716	1242	1571	1592	1216	1527	1307
MSTRG.23677	695	643	616	651	773	740	744	684	591	956	870	1050	392	678	703	537	842	1087	1226	1328	1292
MSTRG.23678	1657	1282	1280	1743	1445	1694	1406	1352	1371	1560	1399	1707	1197	1551	1306	1336	1511	1337	1161	976	1028
MSTRG.23679	334	349	321	356	440	375	605	482	518	565	411	539	418	395	814	301	427	397	346	500	463
MSTRG.12921|lgi1b	402	460	593	656	646	730	661	630	521	669	435	549	365	477	579	620	791	2722	603	626	523
MSTRG.19934	23	62	29	46	69	36	37	92	8	25	18	22	18	6	20	24	9	34	6	8	8
MSTRG.8389|rbm41	100	167	295	186	103	178	163	213	198	366	442	147	278	20	341	157	230	3	321	341	20
MSTRG.10303	218	202	299	221	187	235	225	159	192	227	118	213	74	137	71	90	290	179	200	101	88
MSTRG.3986|tmem255a	63	32	28	38	0	59	45	254	24	38	62	134	0	34	42	70	57	168	60	129	114
MSTRG.5670|MPHOSPH9	50	40	72	0	80	115	48	17	19	59	154	91	111	37	39	30	38	41	102	182	184
MSTRG.11014|dlgap1a	18	24	30	59	68	61	96	48	62	117	54	108	36	47	73	68	84	211	95	31	76
MSTRG.2200	76	59	79	54	58	73	93	59	142	45	56	50	24	52	55	61	98	103	82	70	82
MSTRG.17687|adam17a	7	2	0	5	1	4	4	2	1	4	1	2	5	4	2	0	6	5	6	4	1
ENSPREG00000014005	0	2	11	6	0	0	5	7	21	10	3	11	8	4	5	9	12	13	49	38	18
MSTRG.18685|blzf1	2	0	0	0	0	0	0	0	0	0	0	0	0	0	0	0	0	0	0	0	0
MSTRG.20822|apcdd1l	7	13	5	1	6	12	12	14	9	5	1	9	11	1	7	7	24	19	14	5	43
MSTRG.19141|tfb2m	435	566	7	449	35	417	291	424	606	382	451	477	330	270	373	18	11	4	8	432	27
MSTRG.24088|ATG4D	23	8	39	44	39	44	57	39	123	56	240	62	13	120	9	17	50	18	13	239	13
ENSPREG00000011674	2	0	0	0	4	7	4	0	0	2	0	3	2	0	0	7	6	0	0	0	4
ENSPREG00000002220	13	12	18	6	18	8	4	7	9	4	2	11	2	9	0	6	7	6	7	6	15
ENSPREG00000002226	18	0	14	37	7	49	10	0	12	6	8	7	4	23	5	0	6	7	15	9	23
MSTRG.21341|AGAP2	0	0	0	0	0	0	0	0	0	0	0	0	0	0	0	0	0	13	0	0	0
MSTRG.574	0	0	0	0	0	0	0	0	1	0	0	0	0	0	0	0	1	0	0	0	0
MSTRG.14704	364	344	665	645	555	590	729	337	413	599	548	841	719	787	1274	573	629	528	714	624	942
MSTRG.3556|acyp2	0	0	0	0	0	0	0	0	0	0	0	0	0	0	0	0	0	0	0	0	0
ENSPREG00000018581	0	0	0	0	0	0	0	0	0	0	0	0	0	0	0	0	0	0	0	0	0
ENSPREG00000018582	0	0	0	0	0	2	0	0	8	0	0	0	0	0	0	0	0	0	0	3	0
ENSPREG00000018583	0	0	0	0	0	0	0	0	0	0	0	0	0	2	0	0	0	0	5	3	5
ENSPREG00000015352	14	9	15	14	10	17	15	15	9	23	5	9	9	12	13	13	31	34	32	30	32
ENSPREG00000015357	0	5	3	0	0	0	2	0	0	0	0	0	0	4	0	0	0	11	5	3	4
MSTRG.25518|slc20a2	226	40	80	509	2692	156	192	0	390	0	0	0	79	74	221	13	84	61	159	349	43
MSTRG.11587	0	27	0	0	0	0	0	55	0	0	29	0	0	30	44	28	0	767	44	41	0
MSTRG.22588	1257	1108	1282	1519	1580	1570	1720	1110	1412	1686	1475	2051	1200	1547	1954	1191	1970	1416	2663	2143	2898
MSTRG.16298|si:dkey-71h2.2	0	0	0	0	0	0	0	0	0	0	2	0	1	0	2	2	1	0	3	0	0
MSTRG.8589	31	20	34	14	24	22	26	15	38	17	10	25	16	39	22	21	39	52	41	20	46
MSTRG.17814|ndufb2	304	277	222	126	715	36	139	284	124	105	109	236	156	71	78	63	439	270	47	65	55
MSTRG.14628	31	26	36	23	38	50	44	9	40	11	18	19	4	11	12	19	55	38	5	3	8
MSTRG.16968|SNORD83	3	0	1	1	1	2	0	0	1	2	1	0	2	3	1	2	0	2	1	1	0
MSTRG.8349|rars1	1001	1005	370	484	364	509	495	569	422	910	793	742	495	651	351	462	496	280	397	339	352
MSTRG.17688|YWHAQ	49	5	5	189	25	2569	5	587	20	2547	2081	704	17	7	62	28	2458	892	2	1231	219
MSTRG.15994	24	30	29	19	46	35	14	34	19	39	73	41	25	20	36	11	21	12	35	49	43
MSTRG.13471|top2a	0	0	0	78	0	0	0	194	229	337	293	226	81	0	67	123	109	0	77	61	120
MSTRG.15996	4	3	2	6	4	1	9	6	2	41	44	36	4	11	5	4	6	6	4	2	5
MSTRG.15997	5	6	2	2	8	6	4	1	2	11	4	3	2	7	8	7	6	8	7	5	5
MSTRG.15990	0	0	0	1	0	0	0	0	0	1	0	0	1	0	0	1	0	1	1	1	1
MSTRG.15991	66	76	57	42	76	73	40	28	39	114	132	207	32	47	90	60	68	56	83	127	150
MSTRG.15992	1069	1235	809	1076	1084	971	941	1209	1014	1539	1391	1641	741	899	815	928	1042	1279	1203	1016	1198
MSTRG.15993	147	129	88	62	142	75	37	93	40	135	154	147	110	124	75	65	84	45	27	60	67
MSTRG.20532|mcm2	77	361	0	0	0	0	0	15	28	0	0	0	0	117	0	1	1	1	0	0	0
MSTRG.15999	808	341	792	1244	740	123	597	412	717	449	504	1065	76	283	482	645	734	2142	661	533	469
MSTRG.18454|mmp15b	16	36	22	20	23	25	44	12	21	15	2	16	9	10	5	26	62	53	8	5	18
MSTRG.7842|radx	0	0	33	38	0	19	0	0	0	0	0	0	43	0	0	0	0	0	0	186	187
MSTRG.12198|dctn1a	255	237	46	196	322	257	318	398	7	6	7	7	2	125	275	91	273	4	166	12	141
MSTRG.19444	3	54	13	4	16	7	29	50	36	0	14	7	5	17	3	15	14	21	0	14	26
MSTRG.14028	69	160	42	121	176	141	321	77	82	199	284	308	156	101	178	142	129	269	168	348	205
MSTRG.14027	3	6	5	18	28	39	21	14	16	14	10	8	12	21	13	17	36	42	23	23	22
MSTRG.14026	21	36	36	74	42	34	46	25	31	38	38	54	33	42	46	35	45	72	70	62	67
MSTRG.14025	0	0	1	0	0	0	0	13	11	0	0	0	0	0	0	0	0	0	0	0	0
MSTRG.14024	35	28	40	31	52	32	40	24	35	31	22	37	17	18	21	20	13	49	19	31	23
MSTRG.10726|mmp14b	1027	988	929	1225	1168	1549	1247	768	2103	494	417	256	174	380	234	1025	2099	1081	572	252	201
MSTRG.14022	11	6	5	7	5	6	5	4	8	4	2	9	6	8	4	15	20	8	19	1	2
MSTRG.18897|cgnl1	0	0	0	0	0	0	0	0	0	0	0	0	0	0	0	0	0	0	0	0	0
MSTRG.14020	13	3	12	9	18	13	5	3	7	15	12	1	5	0	16	8	9	7	8	9	1
MSTRG.12542	0	0	0	0	0	1	0	0	0	0	0	0	0	0	0	0	0	0	2	0	0
MSTRG.22587	824	949	943	948	1157	1122	951	844	804	778	714	772	494	785	821	905	1422	1325	858	715	798
MSTRG.20938	1270	1889	657	1286	793	958	1192	952	1218	890	857	1129	399	1417	174	709	1238	1098	967	198	274
MSTRG.20939	3130	2822	2887	3272	2533	2620	2200	2577	2319	2981	2720	2852	2264	2649	2560	1540	2346	2230	2743	2607	2648
MSTRG.20936	6	32	3	2	0	2	1	0	13	5	2	8	0	2	0	4	16	2	0	0	1
MSTRG.20937	858	842	807	861	737	778	743	848	938	980	882	996	412	673	736	407	659	732	538	636	503
MSTRG.20934	0	16	0	0	97	0	14	22	0	14	0	8	0	0	0	39	10	0	0	3	0
MSTRG.11588	60	19	56	33	50	30	67	44	65	47	42	32	33	22	49	29	53	425	19	45	37
MSTRG.20932	215	201	1021	442	2111	1940	648	1454	578	207	125	287	232	947	448	1055	3510	2322	2173	2055	2604
MSTRG.20933	25	49	147	75	143	90	117	44	50	104	71	130	25	65	82	31	188	63	27	58	31
MSTRG.20930	0	0	0	0	0	0	0	0	0	0	0	0	0	0	0	0	0	0	0	0	0
MSTRG.20931	2	0	1	0	2	3	6	10	5	2	5	7	1	2	2	3	0	1	1	2	1
MSTRG.10389|TMEM65	0	3	0	1	0	2	9	0	0	0	1	13	1	0	25	0	29	23	0	30	0
MSTRG.13725|GABRG3	17	24	13	21	26	9	35	19	19	33	10	26	7	15	19	28	56	89	46	66	47
MSTRG.22963|prex1	0	3	3	433	0	2	2	2	13	76	102	19	123	5	11	0	4	6	3	9	4
MSTRG.12543	7	3	6	5	1	1	14	22	21	7	21	10	0	4	2	10	12	2	3	8	4
MSTRG.6844|trarg1a	130	115	88	93	73	99	124	115	150	79	73	135	63	79	91	68	152	110	94	77	126
MSTRG.17394	1124	1196	1415	1471	1736	1347	2434	889	2373	7888	8694	9222	2746	2056	4936	770	1009	1998	2238	2084	2504
ENSPREG00000002251|klb	0	0	3	0	0	0	0	3	0	0	0	0	2	0	0	0	0	0	1	2	0
MSTRG.9925|ube2s	0	0	0	0	0	0	0	0	0	0	0	0	0	0	0	0	0	0	0	0	0
MSTRG.3057|ank2a	73	0	6	59	72	93	5	54	59	17	20	49	37	181	95	62	13	13	64	3	5
MSTRG.21429	295	339	272	325	340	308	563	387	373	422	187	400	351	378	448	289	454	550	307	355	319
MSTRG.18984|ddb1	8	216	10	9	7	10	56	9	4	19	15	10	12	14	4	8	5	25	9	6	4
MSTRG.6714|timm8b	312	347	397	277	352	311	401	335	242	222	266	217	221	113	184	131	326	262	341	301	318
MSTRG.10885|setd9	59	46	88	65	89	106	74	84	97	87	75	73	47	58	41	62	105	47	80	138	75
ENSPREG00000008545	0	1	0	0	1	0	0	1	1	0	0	4	0	0	1	0	0	0	0	0	0
ENSPREG00000008546	0	0	0	0	4	0	0	0	0	0	0	0	0	0	0	0	0	0	0	0	0
MSTRG.13831	0	0	0	0	0	0	0	0	0	0	0	0	0	2	0	0	0	0	0	0	0
MSTRG.18051|ARF5	10	8	9	7	7	9	2	6	3	8	22	6	0	2	5	1	6	3	8	10	5
MSTRG.2208	15	29	65	57	52	30	38	34	38	16	5	17	12	41	7	27	29	62	45	10	7
MSTRG.17391	751	662	504	689	639	649	789	829	1057	738	709	643	225	497	305	600	822	533	401	337	499
MSTRG.24897|DXO	0	0	0	0	0	0	0	0	0	0	0	0	0	0	3	0	0	0	6	0	0
MSTRG.4598|cpsf1	521	764	496	91	468	340	600	403	361	1144	1119	1170	162	36	876	510	487	671	1326	1327	1064
MSTRG.13833	166	277	74	69	37	48	52	309	137	114	525	60	96	89	36	337	266	209	6	32	78
ENSPREG00000012515	2	5	0	2	8	2	6	2	36	15	36	2	0	3	5	0	2	10	0	14	10
MSTRG.13832	0	5	0	5	10	13	51	10	10	0	3	0	5	4	0	27	14	7	3	4	3
MSTRG.23|rpl18a	30736	37455	26950	34429	33076	27550	23085	35798	29452	31051	33976	27666	20348	26790	17991	25466	30627	26203	31528	28775	20523
MSTRG.21422	5	16	14	4	7	17	24	6	14	25	18	26	5	14	8	5	6	9	18	15	11
MSTRG.6968|znf296	680	819	889	991	949	1185	592	680	668	449	1062	1023	335	1031	0	302	485	491	601	310	0
MSTRG.16354|hebp2	3	29	3	2	10	3	2	22	29	3	6	7	6	12	5	2	3	3	3	1	3
MSTRG.19001|hcn4	22	40	48	98	106	97	103	58	50	43	34	40	21	46	43	78	160	191	126	97	122
MSTRG.25148	0	0	0	0	1	1	14	24	1	0	18	0	1	0	24	1	0	0	0	2	2
MSTRG.25149	83	166	130	61	65	173	102	68	140	91	61	67	45	61	51	80	134	108	94	69	93
MSTRG.25140	316	207	264	178	199	175	212	288	149	226	190	263	241	311	351	130	154	171	144	139	151
MSTRG.21427	207	315	329	831	465	524	192	93	276	364	206	316	108	301	95	84	225	126	461	188	175
MSTRG.25142	613	588	563	659	792	790	667	488	497	1013	1025	1059	423	592	1185	482	670	716	877	1025	539
MSTRG.25144	5	0	0	0	15	1	2	0	13	3	0	0	3	2	0	6	3	7	6	0	28
MSTRG.25145	93	93	44	100	117	65	91	143	53	119	125	134	62	80	79	67	99	57	94	69	65
MSTRG.25146	125	111	112	74	77	97	125	181	139	95	55	92	50	140	98	135	241	220	173	109	196
MSTRG.25147	23	13	17	12	8	12	31	21	27	12	7	20	10	25	18	30	66	43	30	19	56
MSTRG.13279	536	473	709	877	870	723	1332	960	1197	747	615	853	584	603	781	708	1309	1873	1631	1690	1395
MSTRG.16169|nup43	0	0	0	0	0	0	0	0	0	0	0	0	0	0	0	0	0	0	0	0	0
MSTRG.13277	2717	2408	2954	2535	2604	2921	2718	2402	2298	3275	2635	2976	1939	2871	2489	2251	2944	2892	2486	1309	2561
MSTRG.13276	3197	2874	3287	2892	3207	2867	2245	2131	2098	2759	2275	2599	1692	2171	2431	3195	4575	6096	3911	3346	3470
MSTRG.13274	2775	3045	2712	2425	2092	2318	1953	2370	2331	1893	1703	1854	1497	2535	1389	1811	2617	2262	1954	1462	1427
MSTRG.13273	1011	1031	951	920	1034	906	947	963	990	1267	862	1010	987	1044	1044	942	1272	1200	906	928	779
MSTRG.13272	1414	1184	895	1005	952	856	893	1147	1159	794	1132	810	753	1128	657	938	990	927	656	667	776
MSTRG.13271	946	617	573	501	432	497	666	610	936	340	304	182	161	371	90	595	837	693	240	135	110
MSTRG.1034|si:ch211-188p14.4	0	0	0	0	0	0	0	0	5	0	0	0	0	0	0	0	0	0	0	0	0
MSTRG.23760|actr5	214	189	188	223	271	208	226	257	190	38	33	45	169	201	240	227	238	161	281	244	344
MSTRG.19338	1388	1852	2717	895	2052	2135	2053	608	2603	1042	433	1756	593	583	452	1080	2929	1181	570	382	648
MSTRG.19339	1120	1075	1288	1217	1478	1266	1278	1171	1134	1419	1107	1782	699	728	907	1143	1880	2194	1599	1460	1720
MSTRG.19334	34	44	36	7	7	7	47	54	35	249	145	239	290	368	578	36	48	37	209	99	107
MSTRG.19335	1198	1396	1812	2760	2993	2870	701	1908	1714	1723	1504	450	3668	3307	3306	2116	2725	1809	2657	3053	3452
MSTRG.19337	141	265	116	31	51	34	244	263	156	1636	1227	1580	1444	1545	2555	138	158	134	1236	1008	616
MSTRG.19330	561	522	752	603	714	748	795	511	727	797	678	1081	579	872	1255	613	1173	854	1204	1055	1444
MSTRG.19331	77	210	101	47	65	90	82	66	40	46	19	51	4	56	17	29	55	26	14	23	42
MSTRG.19332	15	19	6	5	2	3	11	12	15	5	8	1	7	7	0	18	26	8	1	0	3
MSTRG.19333	185	225	90	70	21	48	70	67	143	29	66	18	44	79	15	204	209	150	34	3	25
MSTRG.20493|DYNLRB1	1	0	3	0	6	6	1	4	6	8	0	6	8	3	10	4	16	1	9	6	9
MSTRG.15758|DSEL	5	190	4	265	246	283	12	4	284	201	117	186	81	18	13	309	743	599	5	94	249
MSTRG.17060|znf106a	190	545	0	0	0	422	418	0	226	468	0	0	0	311	0	0	767	646	474	691	579
MSTRG.2238	28	4	48	7	12	0	28	38	14	2	10	0	0	5	0	15	12	7	18	13	21
MSTRG.2239	173	164	117	100	132	136	149	155	186	211	153	177	97	148	96	118	187	152	172	159	165
MSTRG.2236	13	17	3	8	22	14	5	25	13	18	23	31	6	21	20	5	28	17	22	18	12
MSTRG.2237	39	51	61	44	36	48	48	38	68	19	9	15	35	25	40	52	67	107	25	18	22
MSTRG.2234	381	225	278	331	292	394	428	291	314	323	317	522	291	483	498	255	455	517	309	301	428
MSTRG.2235	142	66	181	105	162	68	66	80	216	73	67	71	92	37	145	14	188	94	122	243	122
MSTRG.2232	54	42	47	100	79	117	58	27	74	76	141	105	73	62	35	16	51	29	113	55	44
MSTRG.2233	55	57	34	8	26	31	8	10	32	13	19	0	1	18	3	21	16	0	0	0	16
MSTRG.2230	9	7	7	20	12	18	14	15	5	5	5	6	10	4	10	8	8	9	5	5	6
MSTRG.2231	43	23	60	53	52	55	37	34	55	40	55	38	23	33	34	25	50	71	43	31	20
ENSPREG00000001409	1	2	0	2	1	1	7	0	2	0	0	0	0	0	1	0	0	0	0	1	3
MSTRG.6113|cabp7b	9	0	1	7	5	5	6	8	8	6	3	6	3	10	5	3	22	67	12	22	31
MSTRG.16317	103	123	102	198	218	174	206	155	166	166	120	145	93	90	99	98	123	137	101	163	136
MSTRG.16316	517	823	673	362	463	385	645	826	834	1800	1276	1259	703	1187	983	185	260	331	668	1904	272
MSTRG.16315	100	0	40	28	0	50	130	39	171	50	7	123	100	84	188	91	68	482	132	155	53
MSTRG.16314	43	119	75	251	769	576	137	160	271	59	176	149	93	114	250	3	196	36	309	313	24
MSTRG.16313	0	0	0	0	0	0	0	0	0	0	0	0	86	0	0	0	0	0	0	0	0
MSTRG.16311	1	2	20	5	3	4	12	9	3	10	1	9	2	2	1	3	3	4	2	1	1
MSTRG.24680|rnf25	549	648	455	364	457	376	378	321	413	335	182	253	212	449	415	282	294	349	113	177	41
MSTRG.24619|nucb1	857	944	651	1708	706	919	865	764	940	1399	1618	1233	553	883	781	600	756	858	840	933	875
MSTRG.16528|fntb	753	731	515	479	552	510	503	776	614	739	743	627	552	576	713	351	483	339	770	651	134
MSTRG.16319	111	99	153	88	96	79	99	95	70	40	16	45	26	95	83	111	167	155	77	61	45
MSTRG.1245|GPR68	56	37	19	17	26	29	25	61	46	12	35	22	10	25	18	29	51	86	24	22	39
MSTRG.21920|tmem168b	31	39	29	0	24	33	42	18	23	22	54	29	16	18	0	0	44	23	30	48	26
MSTRG.10383|TNFRSF11B	0	0	0	0	0	0	0	0	0	0	0	0	0	0	0	1	0	0	0	0	0
MSTRG.9171|eif3s6ip	4499	4997	4132	3286	3527	3112	3229	4963	3752	3328	2832	2727	1913	3115	2031	2397	3114	2811	3380	2505	2158
MSTRG.2580	380	378	393	686	412	206	308	574	653	509	374	362	434	175	107	343	499	577	662	888	875
MSTRG.5463|c19h1orf109	110	100	77	87	108	92	102	104	97	129	141	118	94	87	101	61	133	101	136	150	123
MSTRG.13899	713	529	842	971	948	966	737	1300	668	674	462	472	106	677	637	865	1785	1988	1272	1184	1210
MSTRG.2583	1301	1327	1199	1069	1280	1124	1453	1203	1157	1314	965	1288	871	1538	1398	1350	2204	2238	1743	1559	1784
MSTRG.25500|si:dkey-84j12.1	119	54	146	124	121	191	132	119	224	47	105	77	80	115	112	220	410	372	173	137	237
MSTRG.2585	0	1	0	0	1	1	0	0	0	1	1	1	0	0	1	0	1	0	0	1	0
MSTRG.2586	337	440	1441	672	1144	919	281	377	823	304	470	370	176	196	106	759	1334	539	575	540	322
MSTRG.18646	18	0	0	0	0	0	0	0	0	0	0	0	0	0	0	0	0	0	0	87	0
MSTRG.2588	0	0	0	0	0	0	0	2	0	0	0	0	7	3	0	0	0	4	0	0	0
MSTRG.2589	506	557	430	346	333	412	243	337	415	269	273	203	198	567	128	260	263	235	274	93	165
MSTRG.13891	69	27	63	58	48	43	75	43	56	137	73	144	43	69	141	59	125	367	133	131	160
MSTRG.13890	624	300	621	341	417	287	494	370	285	327	355	291	222	296	1033	372	633	424	692	830	975
MSTRG.13897	521	446	521	1216	1245	1757	1425	788	2143	651	580	734	712	581	528	517	1092	1112	2192	1149	1432
MSTRG.13896	440	421	683	1142	1003	818	750	208	911	1004	445	936	474	957	772	463	1661	1315	1291	312	1390
MSTRG.13895	1506	1780	1567	2842	2749	3418	2916	2756	2913	2439	2237	2310	1910	2916	2677	2221	4470	5098	2685	2909	3814
MSTRG.13894	0	1	2	0	35	0	0	0	0	0	2	0	0	5	2	0	6	0	0	0	0
MSTRG.25756|selenom	6	3	13	60	20	58	13	75	56	93	19	3	19	56	14	36	12	3	73	2	4
MSTRG.1380	97	117	103	81	138	84	102	71	125	109	105	87	42	125	40	88	176	144	67	29	68
MSTRG.3314|ndufs8a	1355	1514	1215	1405	1251	1116	1001	989	1135	1569	1259	1427	1131	1018	1031	384	1147	969	1214	1036	1112
MSTRG.15848|dnajb6b	612	568	723	748	794	655	657	600	490	755	453	593	465	715	591	599	757	675	803	552	943
MSTRG.18643	246	224	261	228	225	279	918	794	756	185	107	188	151	199	154	327	435	395	268	202	711
MSTRG.18642	2543	2418	2288	3194	3247	2670	2778	2834	2625	4218	4364	4270	2006	2340	2266	1751	2429	2381	3236	3140	3277
ENSPREG00000007662	5	2	8	6	5	3	8	0	6	3	2	2	2	3	2	6	13	13	2	0	8
MSTRG.1385	0	0	0	0	0	0	0	0	0	8	0	0	0	0	0	0	0	0	0	0	0
ENSPREG00000007667	0	0	2	0	7	3	0	5	0	17	2	15	4	4	6	0	3	0	3	0	0
MSTRG.693|acot19	124	135	137	275	218	158	170	121	209	95	56	111	83	66	143	114	212	219	241	198	160
MSTRG.11055	319	179	48	45	34	21	11	972	108	1036	294	526	28	22	151	837	64	44	154	65	33
MSTRG.1384	28	43	36	15	13	25	30	19	40	11	32	19	4	18	7	16	41	18	30	4	8
MSTRG.19368|alg6	1	1	0	0	1	0	4	2	1	0	0	0	0	1	0	0	1	1	0	0	2
MSTRG.13665|timmdc1	0	9	0	5	6	9	30	26	34	38	56	24	26	18	27	16	34	8	99	51	12
MSTRG.16213|ncoa1	21	18	31	0	25	20	29	23	20	11	8	27	7	13	29	25	53	46	33	27	38
MSTRG.3351|ero1b	0	22	8	8	0	0	16	0	17	2	0	4	0	0	0	1	32	36	0	0	31
MSTRG.10895|imp3	148	178	76	156	114	105	92	83	114	129	119	120	76	83	59	110	165	131	143	101	154
MSTRG.8072|six7	113	88	191	76	71	75	142	76	171	112	39	144	143	132	455	89	135	122	314	206	274
MSTRG.6178	3094	3409	2872	3387	3250	3197	3682	3914	3477	2349	1873	2326	1383	1910	2039	3151	5185	4643	4057	4117	4728
[truncated: 39,040 more rows]
