# Supplementary material for: Identification of Candidate Genes for Red-Eyed (Albinism) Domestic Guppies Using Genomic and Transcriptomic Analyses
Source: Int J Mol Sci. 2024 Feb 11;25(4):2175. doi: 10.3390/ijms25042175 (PMC10888696; doi:10.3390/ijms25042175)
Supplement: Supplementary file 1 [file ijms-25-02175-s001.zip › Table S5 the DEGs of transcriptome analysis.xlsx]

## Sheet: Sheet1
gene_name	baseMean	log2FoldChange	lfcSE	stat	pvalue	padj
EPHA6	58.3368	-7.22382	0.767387	-9.41353	4.8e-21	1.65e-16
tapt1b	182.083	-26.4426	2.97425	-8.8905	6.08e-19	1.05e-14
oca2	4.6183	-5.92361	1.34792	-4.39462	1.11e-05	0.000795677
rlbp1b	14289.7	1.80032	0.208525	8.63359	5.95e-18	6.83e-14
tmem102	53.2708	-25.3312	2.97448	-8.51617	1.65e-17	1.38e-13
mc1r	57.5121	1.67254	0.309302	5.40747	6.39e-08	1.84e-05
FAM135B	50.7386	-25.2641	2.9745	-8.49357	2e-17	1.38e-13
akap6	48.9201	-25.1997	2.97451	-8.47188	2.41e-17	1.39e-13
pmela	6027.74	1.42464	0.234044	6.08705	1.15e-09	6.1e-07
gak	641.046	-4.37872	0.528964	-8.27792	1.25e-16	5.4e-13
tmem182b	20.5297	-24.0324	2.97499	-8.07815	6.58e-16	2.06e-12
tyrp1b	4574.75	1.46249	0.354238	4.12854	3.65e-05	0.00188327
mb21d2	33.8993	23.1284	2.994	7.72491	1.12e-14	2.97e-11
bend3	7.30582	-22.6259	2.9765	-7.60151	2.93e-14	6.73e-11
DISP3	6.83805	-22.5377	2.97666	-7.57147	3.69e-14	7.95e-11
cbarpb	6.04423	-22.34	2.97699	-7.50424	6.18e-14	1.25e-10
ifih1	19.2765	22.3416	2.99436	7.46121	8.57e-14	1.64e-10
slc22a16	135.56	1.72799	0.23687	7.29507	2.99e-13	4.96e-10
slc30a8	192.763	2.91593	0.399805	7.29337	3.02e-13	4.96e-10
slc45a2	247.584	1.5998	0.274807	5.82153	5.83e-09	2.39e-06
unm_sa821	99.9867	1.18897	0.164178	7.24197	4.42e-13	6.93e-10
TMEM164	9.77643	21.3516	2.99517	7.12868	1.01e-12	1.46e-09
pik3r1	31.29	-3.1446	0.441527	-7.12211	1.06e-12	1.47e-09
pid1	125.19	10.2002	1.45947	6.98899	2.77e-12	3.54e-09
lgals2a	1142.86	1.45175	0.213051	6.8141	9.49e-12	1.09e-08
slc30a8	289.509	4.33372	0.63848	6.78756	1.14e-11	1.23e-08
tyr	540.721	1.99511	0.295327	6.75561	1.42e-11	1.46e-08
tln2a	755.68	-1.53163	0.230662	-6.64013	3.13e-11	3.09e-08
rbp1.1	485.28	3.35033	0.50651	6.61454	3.73e-11	3.57e-08
POMC	51.0929	-2.55033	0.386133	-6.6048	3.98e-11	3.71e-08
LURAP1L	4385.19	1.13437	0.174794	6.48972	8.6e-11	7.23e-08
pim3	11.8868	-3.37163	0.520974	-6.47178	9.69e-11	7.93e-08
rpe65a	26207.4	1.54226	0.238423	6.46858	9.89e-11	7.93e-08
mapta	963.809	-1.2984	0.201521	-6.443	1.17e-10	9.13e-08
gabbr1a	531.95	-1.14822	0.178283	-6.44044	1.19e-10	9.13e-08
rbp3	29129.3	1.48571	0.231313	6.42294	1.34e-10	1e-07
tor4aa	48.2461	-3.25634	0.515095	-6.32182	2.59e-10	1.75e-07
wdcp	782.798	-1.45573	0.231318	-6.29323	3.11e-10	2.02e-07
slc24a5	738.625	1.97257	0.313754	6.28698	3.24e-10	2.07e-07
ptpn13	62.8311	-6.46229	1.03148	-6.26505	3.73e-10	2.29e-07
smtnb	1291.02	-1.28378	0.205037	-6.2612	3.82e-10	2.31e-07
rbp1.1	1889.96	2.86646	0.458324	6.25423	3.99e-10	2.37e-07
urb2	38.3447	8.49311	1.38639	6.12607	9.01e-10	5.01e-07
fibina	99.0846	1.25974	0.206111	6.11194	9.84e-10	5.3e-07
oatx	90.9408	3.05371	0.504793	6.04942	1.45e-09	7.59e-07
kank2	38907.9	3.44728	0.571599	6.03094	1.63e-09	8.39e-07
slc4a1a	194.2	6.52241	1.0942	5.96086	2.51e-09	1.24e-06
hyi	72.3542	-1.14259	0.192614	-5.93204	2.99e-09	1.44e-06
prdm1b	5813.12	3.28441	0.553777	5.93093	3.01e-09	1.44e-06
slc18a3b	145.392	-2.84986	0.488726	-5.8312	5.5e-09	2.31e-06
rps23	204.326	-7.50652	1.29522	-5.79554	6.81e-09	2.73e-06
KCNB1	11.7218	-2.92455	0.505735	-5.78277	7.35e-09	2.91e-06
LTBP3	51.6459	8.92276	1.548	5.76407	8.21e-09	3.22e-06
arsg	410.401	9.70043	1.69109	5.73619	9.68e-09	3.67e-06
opn1sw2	30.2245	-4.70048	0.821204	-5.72389	1.04e-08	3.9e-06
rgrb	7005.78	1.39379	0.244745	5.69487	1.23e-08	4.39e-06
si:dkey-197i20.6	364.404	1.05646	0.185807	5.6858	1.3e-08	4.54e-06
cacna1da	419.322	-1.7165	0.304798	-5.63159	1.79e-08	6.1e-06
nudt4b	318.701	-2.21319	0.394521	-5.60982	2.03e-08	6.78e-06
pvrl2l	39.4236	-1.36448	0.244764	-5.57468	2.48e-08	8.07e-06
prdm1b	42.7785	3.4984	0.629161	5.56042	2.69e-08	8.67e-06
st3gal2	84.0822	-1.89047	0.340301	-5.5553	2.77e-08	8.85e-06
TENM2	122.786	-1.68109	0.30431	-5.52427	3.31e-08	1.05e-05
rgs7bpb	10.8044	-3.36004	0.612655	-5.48439	4.15e-08	1.3e-05
bicdl1	71.4196	-2.21939	0.406814	-5.45555	4.88e-08	1.48e-05
G6PD	219.778	1.11849	0.205229	5.44996	5.04e-08	1.51e-05
cenpj	346.975	-1.59542	0.29553	-5.39852	6.72e-08	1.91e-05
pros1	301.551	1.24419	0.230549	5.39662	6.79e-08	1.92e-05
slc7a2	1398.26	1.05071	0.195144	5.38425	7.27e-08	2.03e-05
kaznb	55.963	-1.69032	0.315111	-5.3642	8.13e-08	2.19e-05
TOB2	1474.62	-1.15241	0.2167	-5.31799	1.05e-07	2.66e-05
ccn1	1273.67	1.14668	0.215816	5.31322	1.08e-07	2.71e-05
dkk3b	177.767	1.7778	0.338684	5.24914	1.53e-07	3.66e-05
atp6ap1lb	485.511	-1.51176	0.288476	-5.24052	1.6e-07	3.76e-05
laptm4b	435.6	-1.84857	0.353064	-5.23578	1.64e-07	3.77e-05
tnrc6c2	29.0832	-1.6663	0.319486	-5.21558	1.83e-07	4.06e-05
zgc:86609	40.3864	-3.59762	0.68993	-5.21447	1.84e-07	4.06e-05
tor4aa	604.385	-1.63443	0.31354	-5.21282	1.86e-07	4.06e-05
lratb.2	137.884	1.40565	0.270315	5.20005	1.99e-07	4.29e-05
tfec	160.206	1.04224	0.200742	5.19194	2.08e-07	4.35e-05
slc17a7b	6.6625	-2.07074	0.400492	-5.1705	2.33e-07	4.75e-05
pdcd7	37.5839	3.96794	0.767477	5.17011	2.34e-07	4.75e-05
cux2b	56.3117	-1.60139	0.309756	-5.16982	2.34e-07	4.75e-05
caskin1	249.227	-1.13761	0.220084	-5.169	2.35e-07	4.75e-05
rbp5	1475.53	1.27706	0.247278	5.16448	2.41e-07	4.82e-05
ttc37	1216.23	2.25571	0.4375	5.1559	2.52e-07	5e-05
ca12	23.2362	-1.25858	0.244888	-5.1394	2.76e-07	5.25e-05
kif21a	72.8942	-3.17647	0.618485	-5.13589	2.81e-07	5.32e-05
phldb1b	340.445	-1.29077	0.252697	-5.10795	3.26e-07	5.97e-05
PITPNB	829.285	1.30138	0.254955	5.10435	3.32e-07	6.06e-05
anxa3b	1078.8	1.00343	0.196776	5.09937	3.41e-07	6.12e-05
NXPE3	22.6703	1.65969	0.325704	5.0957	3.47e-07	6.21e-05
lysmd3	78.0394	2.63641	0.517817	5.0914	3.55e-07	6.29e-05
ptgdsa	156.691	2.04371	0.401574	5.08925	3.59e-07	6.32e-05
otud5a	70.9715	-2.90791	0.571581	-5.08749	3.63e-07	6.35e-05
ptn	28.2744	-3.55046	0.699838	-5.07326	3.91e-07	6.78e-05
b3gnt2a	408.152	1.00551	0.198357	5.0692	3.99e-07	6.85e-05
SLC12A6	48.6661	-1.6742	0.330553	-5.06485	4.09e-07	6.98e-05
dennd1b	125.46	-1.14098	0.225575	-5.05809	4.23e-07	7.14e-05
scn12aa	83.3128	-1.76404	0.348922	-5.05569	4.29e-07	7.14e-05
lrrc31	1071.66	3.32466	0.659156	5.04381	4.56e-07	7.57e-05
rfx3	28.4435	-1.27219	0.2525	-5.0384	4.69e-07	7.75e-05
bco1l	28.4564	2.66228	0.52894	5.03324	4.82e-07	7.92e-05
GPX4	159.634	1.49203	0.297207	5.02018	5.16e-07	8.4e-05
PPEF2	685.954	-1.32804	0.264683	-5.01747	5.24e-07	8.48e-05
cahz	1816.38	2.08745	0.418011	4.99377	5.92e-07	9.28e-05
mcm9	2504.39	-1.09896	0.220347	-4.98743	6.12e-07	9.55e-05
cacna1ia	91.8268	-1.5251	0.306152	-4.98152	6.31e-07	9.8e-05
opa1	280.048	-3.60258	0.723466	-4.97962	6.37e-07	9.82e-05
rnaseh2a	2896.52	1.17655	0.236283	4.97941	6.38e-07	9.82e-05
TESK1	283.557	-1.71088	0.344246	-4.96993	6.7e-07	0.000101739
shank2a	416.587	-1.31939	0.267179	-4.93824	7.88e-07	0.000116164
matn1	126.1	2.29074	0.464266	4.9341	8.05e-07	0.000117649
inpp5kb	2591.75	2.02417	0.410396	4.93224	8.13e-07	0.000118274
dnm2a	27.211	6.40473	1.29909	4.93015	8.22e-07	0.000118614
dhrsx	1749.93	1.00788	0.204606	4.92596	8.39e-07	0.000119623
frmpd3	59.7118	-1.88211	0.382081	-4.92595	8.4e-07	0.000119623
lgi2a	120.711	-1.24644	0.253172	-4.9233	8.51e-07	0.000120668
serpinf2b	9.71866	6.18706	1.25686	4.92263	8.54e-07	0.000120668
slc25a36a	539.416	-1.52573	0.31044	-4.91474	8.89e-07	0.000124258
TAFA3	51.3153	-1.19478	0.243465	-4.9074	9.23e-07	0.000127807
ccn2a	2395.9	1.06672	0.217481	4.90492	9.35e-07	0.000128918
ppp2r2ca	1815.73	-1.13603	0.232013	-4.89639	9.76e-07	0.00013304
ttyh3a	605.011	-1.65947	0.339473	-4.88836	1.02e-06	0.000135875
GPX4	32274	1.09433	0.224848	4.86697	1.13e-06	0.000146916
kpnb3	45.0582	5.42937	1.11556	4.86695	1.13e-06	0.000146916
magi1a	743.034	-1.00311	0.206524	-4.8571	1.19e-06	0.000153261
si:ch211-103n10.5	4267.15	2.03172	0.418536	4.85436	1.21e-06	0.000153679
calhm6	32.5454	1.02924	0.212564	4.84201	1.29e-06	0.000161757
dhrs13b.1	260.285	1.26367	0.261588	4.83075	1.36e-06	0.000169257
rbp3	11538.2	2.16461	0.448188	4.8297	1.37e-06	0.000169257
nrl	72.846	-2.91541	0.603828	-4.82821	1.38e-06	0.000169257
l3mbtl1b	54.3627	-2.69559	0.558896	-4.82305	1.41e-06	0.000171657
STK32C	241.381	-1.7269	0.358207	-4.82094	1.43e-06	0.000172871
CACNA2D4	3148.97	-1.84278	0.383081	-4.81041	1.51e-06	0.000180577
pak6b	10.1381	-2.77279	0.577418	-4.80205	1.57e-06	0.000186096
opn5	293.136	1.31235	0.273981	4.78994	1.67e-06	0.000196334
invs	40.1889	5.24053	1.09666	4.77863	1.76e-06	0.000204736
slc17a6b	138.933	-1.51419	0.317201	-4.7736	1.81e-06	0.000208697
scn12aa	388.659	-1.11731	0.234096	-4.77286	1.82e-06	0.000208765
gnb1b	8.62583	-2.13183	0.446925	-4.76998	1.84e-06	0.000210363
XKR7	40.2568	-1.11511	0.233978	-4.76587	1.88e-06	0.000213995
ctnnb1	111.337	-3.18791	0.67246	-4.74066	2.13e-06	0.000235965
rdh5	2228.1	2.11033	0.445199	4.7402	2.14e-06	0.000235965
cldn7a	12.8389	-2.16712	0.458151	-4.73014	2.24e-06	0.00024561
tbc1d19	48.1506	-1.71444	0.363198	-4.72038	2.35e-06	0.000251582
slc12a5a	400.422	-1.7548	0.372545	-4.7103	2.47e-06	0.000261635
KCNT1	16.7203	-7.77524	1.65168	-4.70747	2.51e-06	0.000263673
HECTD4	100.734	-2.50925	0.534427	-4.69521	2.66e-06	0.000277122
zbtb7c	99.1706	2.41654	0.515123	4.69118	2.72e-06	0.000281269
nsd1b	435.85	-1.1286	0.240672	-4.68938	2.74e-06	0.000282062
pycard	48.8824	3.1949	0.682148	4.68359	2.82e-06	0.000287587
smim15	16.5788	3.38908	0.723847	4.68203	2.84e-06	0.000288919
fbxo3	2566.54	-1.48992	0.318996	-4.67065	3e-06	0.00030272
shc1	344.643	-1.26242	0.27079	-4.662	3.13e-06	0.000313893
mibp	988.652	1.50947	0.323925	4.65994	3.16e-06	0.000314377
FBLN2	227.014	1.49218	0.320281	4.65898	3.18e-06	0.000314377
SLC4A5	816.87	-1.26837	0.27247	-4.65506	3.24e-06	0.000318181
igdcc4	42.8642	-1.36056	0.293503	-4.63561	3.56e-06	0.000344538
angpt2b	191.372	1.22365	0.264027	4.63455	3.58e-06	0.000344538
kif26ba	83.6749	-1.59782	0.346211	-4.61516	3.93e-06	0.00037006
KCNH7	290.244	-1.0692	0.231929	-4.61005	4.03e-06	0.000375181
dcst2	34.9341	-5.77033	1.25416	-4.60097	4.21e-06	0.000389812
ptgir	15.0214	1.42932	0.311136	4.5939	4.35e-06	0.000399414
neurl1aa	21.4728	-1.89158	0.411779	-4.59366	4.36e-06	0.000399414
acer1	129.617	-1.49997	0.326577	-4.593	4.37e-06	0.000399629
syngr1a	242.873	-1.1738	0.255688	-4.59075	4.42e-06	0.000401832
ppp2r5b	91.7344	-1.28748	0.28084	-4.58438	4.55e-06	0.000413179
MSANTD2	39.4249	-1.07157	0.233778	-4.58372	4.57e-06	0.00041341
fam160a1b	4059.49	-1.73771	0.379211	-4.58245	4.6e-06	0.00041484
cacnb3a	176.227	-1.68601	0.368525	-4.57502	4.76e-06	0.00042647
chrd	257.622	1.02954	0.225165	4.57237	4.82e-06	0.000430782
ncf2	141.367	1.41862	0.310683	4.56615	4.97e-06	0.000438084
kri1	88.1099	-2.22193	0.488888	-4.54486	5.5e-06	0.000479874
nr1d4a	3528.27	-2.94183	0.647602	-4.54265	5.56e-06	0.000483152
arl6ip5b	117.283	-3.43493	0.757096	-4.53698	5.71e-06	0.000491932
nr4a2a	67.5664	-2.08612	0.459987	-4.53518	5.76e-06	0.000494915
dbpa	112.229	-1.30775	0.288527	-4.5325	5.83e-06	0.000498831
prkaa2	97.3216	-1.57093	0.346872	-4.52884	5.93e-06	0.000502467
ccdc30	189.306	-1.10303	0.243682	-4.5265	6e-06	0.000506811
si:ch211-207e14.4	14.4477	5.78643	1.27889	4.52457	6.05e-06	0.000509843
irgq2	179.818	-1.08881	0.240664	-4.52421	6.06e-06	0.000509843
grm1a	38.7889	-1.64711	0.364448	-4.51946	6.2e-06	0.00051888
gpnmb	1446.48	1.03102	0.228343	4.51523	6.32e-06	0.000525519
kdm5a	303.833	-1.35582	0.30031	-4.51472	6.34e-06	0.000525519
tmem91	132.583	-1.56101	0.345854	-4.51349	6.38e-06	0.00052606
CDKL5	175.309	-1.06583	0.237078	-4.4957	6.93e-06	0.000560216
rab12	33.4858	1.55158	0.345132	4.49562	6.94e-06	0.000560216
agfg1b	52.0675	-1.87725	0.418518	-4.48549	7.27e-06	0.000577995
si:ch211-38m6.6	68.3457	1.05418	0.23571	4.47234	7.74e-06	0.000606885
myoz2a	94.0899	1.01172	0.226244	4.47181	7.76e-06	0.000606885
abhd2b	200.403	1.52134	0.340292	4.47069	7.8e-06	0.000606885
skor1a	461.717	-1.04974	0.236104	-4.4461	8.74e-06	0.000667098
mycla	601.515	1.12824	0.254177	4.43878	9.05e-06	0.000684131
aipl2	95.9092	-1.92181	0.434255	-4.42553	9.62e-06	0.000719601
mapk8ip2	396.883	-1.21798	0.275272	-4.42463	9.66e-06	0.000721045
dyrk4	3303.12	-1.41089	0.319064	-4.42197	9.78e-06	0.000728416
DBX1	59.1717	-3.48326	0.788294	-4.41873	9.93e-06	0.000735597
prpf6	101.276	-1.90711	0.431949	-4.41512	1.01e-05	0.000742226
larp7	24.5194	-1.36181	0.309204	-4.40425	1.06e-05	0.000772205
sart3	91.1462	-1.04947	0.238655	-4.39745	1.1e-05	0.000790847
si:dkey-1h24.2	31.559	-1.40793	0.320379	-4.39457	1.11e-05	0.000795677
tob1b	9.66947	-3.17073	0.722174	-4.39053	1.13e-05	0.000805582
best1	827.939	1.07821	0.245995	4.38305	1.17e-05	0.000828625
gnb1a	521.846	-1.85075	0.422967	-4.37565	1.21e-05	0.000848544
paqr7a	283.172	1.21555	0.277841	4.37498	1.21e-05	0.000849005
grin2bb	15.9768	-2.25399	0.515366	-4.37358	1.22e-05	0.000851435
si:cabz01080528.1	16.3579	-4.2673	0.976907	-4.36818	1.25e-05	0.000865766
FRMD5	7.69694	-3.52502	0.807415	-4.3658	1.27e-05	0.00087347
rargb	144.633	1.18118	0.270813	4.36159	1.29e-05	0.000885153
atxn10	198.78	-1.02728	0.236657	-4.3408	1.42e-05	0.000950548
klf3	1023.51	1.04037	0.240136	4.33241	1.47e-05	0.000973595
SMAP1	80.6346	-6.39396	1.47594	-4.33214	1.48e-05	0.000973595
pip5k1ba	2374.9	1.6776	0.387523	4.32904	1.5e-05	0.000985523
dpp6a	106.138	2.52949	0.586039	4.31624	1.59e-05	0.00103846
sp8a	72.6367	1.5841	0.367544	4.30997	1.63e-05	0.00106632
SYNGR2	16.6338	-3.11425	0.722944	-4.30774	1.65e-05	0.00107307
spag1a	52.5488	-1.08926	0.253686	-4.29373	1.76e-05	0.00112262
gria4b	97.9807	-1.263	0.294669	-4.28616	1.82e-05	0.00115442
nt5c2l1	317.577	1.36756	0.319341	4.28245	1.85e-05	0.00116952
zic6	26.0564	-1.42431	0.33272	-4.28082	1.86e-05	0.00117579
ttll11	36.1862	-1.25049	0.292291	-4.27826	1.88e-05	0.00118308
abhd11	20.5872	-1.57434	0.368205	-4.27571	1.91e-05	0.00119452
hpdb	64.5873	2.20033	0.514698	4.27498	1.91e-05	0.00119626
csmd3a	41.532	-2.01816	0.472415	-4.272	1.94e-05	0.00120581
ncanb	14.0181	-2.33109	0.545798	-4.27097	1.95e-05	0.00120919
si:ch211-284e13.4	38.7148	-1.31996	0.309123	-4.27001	1.95e-05	0.00121221
aak1a	21.5431	-8.14211	1.90709	-4.26939	1.96e-05	0.00121343
wwc1	24.2428	-7.58311	1.77659	-4.26834	1.97e-05	0.00121695
onecut3a	22.0477	-1.29354	0.304486	-4.24825	2.15e-05	0.00130561
cep170b	82.2124	2.71092	0.638466	4.24598	2.18e-05	0.00131429
rsph4a	40.0353	1.24086	0.292391	4.24385	2.2e-05	0.00132451
slc8a3	60.414	-8.9051	2.1023	-4.23589	2.28e-05	0.00135849
ssx2ipb	55.2614	-1.23126	0.290959	-4.23175	2.32e-05	0.00137619
slc12a7b	451.73	-1.22719	0.290092	-4.23035	2.33e-05	0.00138087
yjefn3	376.358	1.22985	0.290757	4.22984	2.34e-05	0.00138087
sostdc1a	238.282	1.20632	0.285572	4.22423	2.4e-05	0.00140122
si:dkey-31g6.6	15.4141	2.53448	0.600309	4.22195	2.42e-05	0.0014107
chd6	31.476	-1.22875	0.291125	-4.22069	2.44e-05	0.00141622
st6galnac6	73.6854	-1.14242	0.2711	-4.21401	2.51e-05	0.00144906
tln2a	17.1523	-1.63814	0.388857	-4.21271	2.52e-05	0.00145497
eef2k	830.645	2.84495	0.676288	4.20672	2.59e-05	0.00148413
ago4	557.975	-3.03736	0.722606	-4.20334	2.63e-05	0.00150151
plvapb	647.154	1.09915	0.261688	4.20021	2.67e-05	0.00151734
tspo	240.89	1.13273	0.269806	4.1983	2.69e-05	0.00151998
si:ch211-210c8.6	319.54	1.15236	0.274492	4.19815	2.69e-05	0.00151998
soul4	23.0738	-3.51088	0.837133	-4.19394	2.74e-05	0.00154216
rfesd	81.8842	2.0417	0.486961	4.19273	2.76e-05	0.00154783
cyp24a1	802.451	1.2447	0.297516	4.18364	2.87e-05	0.00159586
csmd3a	38.9313	-1.70654	0.40797	-4.183	2.88e-05	0.00159745
rhbdl1	13.5721	-1.12552	0.26925	-4.1802	2.91e-05	0.00161466
PSD	21.5453	-1.52903	0.365816	-4.17977	2.92e-05	0.00161509
tlr21	37.5283	1.12912	0.270405	4.17568	2.97e-05	0.00163649
si:dkey-166k12.1	63.5067	-1.43014	0.342543	-4.17508	2.98e-05	0.00163806
PLPP2	815.727	1.01547	0.243931	4.16293	3.14e-05	0.0017008
per3	11.0679	-1.51566	0.364466	-4.15859	3.2e-05	0.00172258
fbxl15	7.17542	-2.36364	0.568941	-4.15446	3.26e-05	0.00174043
mchr2	18.2117	1.42435	0.342919	4.1536	3.27e-05	0.00174427
cxcl19	162.407	1.53505	0.370472	4.14351	3.42e-05	0.00181169
gstz1	119.496	1.08535	0.262324	4.13746	3.51e-05	0.00184592
grm3	14.998	-1.42803	0.345197	-4.13686	3.52e-05	0.00184668
hipk1a	114.14	-2.99401	0.724258	-4.1339	3.57e-05	0.00185774
KIRREL3	32.0037	-1.30593	0.316247	-4.12946	3.64e-05	0.00188259
tyrp1b	4574.75	1.46249	0.354238	4.12854	3.65e-05	0.00188327
unm_sa821	72.0822	1.0399	0.252092	4.1251	3.71e-05	0.00189869
si:dkey-57a22.13	8978.64	-1.48238	0.359732	-4.12078	3.78e-05	0.00192608
DMXL1	17.9771	-7.39376	1.79521	-4.11861	3.81e-05	0.00193851
UBAP1L	1775.96	-1.53523	0.373473	-4.11069	3.94e-05	0.00198576
alas2	1579.86	1.78587	0.434835	4.10702	4.01e-05	0.00200421
nptna	9.88792	-2.06825	0.503608	-4.10687	4.01e-05	0.00200421
mcf2lb	2938.65	-1.63966	0.400725	-4.09173	4.28e-05	0.00211819
rasgrf2a	25.2143	-2.01314	0.493572	-4.07871	4.53e-05	0.00218706
pmp22b	30.9704	1.21878	0.299051	4.07549	4.59e-05	0.00220828
C1QL2	118.037	-1.00095	0.245644	-4.07482	4.6e-05	0.00221154
clvs2	67.4993	-1.59591	0.391821	-4.07306	4.64e-05	0.0022252
tjap1	74.647	-1.08827	0.267481	-4.06859	4.73e-05	0.00225267
zeb1a	9.46745	-3.79598	0.934104	-4.06376	4.83e-05	0.00227758
TANC2	63.265	-2.43551	0.599939	-4.05959	4.92e-05	0.00230626
pde11a	22.7082	-1.14256	0.281976	-4.05199	5.08e-05	0.00235228
si:dkey-106g10.7	15.9899	-1.14373	0.28291	-4.04275	5.28e-05	0.00241262
spata18	182.84	-1.91138	0.472805	-4.04264	5.29e-05	0.00241262
cdhr1a	67.1385	-1.91964	0.474869	-4.04245	5.29e-05	0.00241262
nhsl1b	3707.97	-1.14761	0.284003	-4.04082	5.33e-05	0.00242305
INSYN2A	6.80138	-1.75615	0.434639	-4.04049	5.33e-05	0.00242323
zgc:110329	20.3114	-2.3666	0.586076	-4.03804	5.39e-05	0.00244223
gpnmb	777.216	1.36956	0.340375	4.02369	5.73e-05	0.00256241
rap1gap	10.3678	-1.76053	0.437765	-4.02162	5.78e-05	0.00257827
si:dkey-159a18.1	4.73308	4.46532	1.11041	4.02131	5.79e-05	0.00257832
trak1a	116.273	-3.34427	0.831929	-4.0199	5.82e-05	0.00259053
slc38a2	31.4809	7.56297	1.88168	4.01926	5.84e-05	0.00259424
ddx5	1178.73	1.22139	0.304032	4.01729	5.89e-05	0.00260593
map4k4	4096.09	-1.0237	0.254906	-4.01599	5.92e-05	0.00261693
prdx1	2575.7	1.49093	0.371349	4.01492	5.95e-05	0.00262215
cbfa2t2	59.342	-2.34225	0.583676	-4.01293	6e-05	0.00264098
papolg	110.896	-2.68024	0.667967	-4.01253	6.01e-05	0.0026421
lmo7a	245.668	2.62997	0.657742	3.99848	6.38e-05	0.00276858
mogat3b	17.8618	1.12386	0.281147	3.99741	6.4e-05	0.00277408
p2ry8	23.054	2.79777	0.700691	3.99288	6.53e-05	0.00281227
XKR6	2.97726	-4.50814	1.12955	-3.9911	6.58e-05	0.0028242
nwd2	180.687	-1.3681	0.343156	-3.98682	6.7e-05	0.00285782
adcy1b	219.272	-1.06312	0.266691	-3.98632	6.71e-05	0.00286028
cert1b	203.196	-2.42824	0.609918	-3.98126	6.86e-05	0.00290746
chrm2a	23.4434	-1.30863	0.328805	-3.97996	6.89e-05	0.00291625
RPL36A	93.8402	-5.89401	1.48438	-3.97068	7.17e-05	0.0030226
crb2b	16.6125	-2.57942	0.64994	-3.96871	7.23e-05	0.00303571
dcst2	20.0187	-1.70916	0.430691	-3.96841	7.24e-05	0.00303571
si:ch211-243a20.3	97.167	1.15664	0.291489	3.96804	7.25e-05	0.00303618
rbm15	36.3529	-2.39306	0.603255	-3.96692	7.28e-05	0.00304311
EMP1	4204.33	1.353	0.34113	3.96624	7.3e-05	0.00304446
GALNT10	24.4728	-2.04467	0.515972	-3.96275	7.41e-05	0.00307202
si:ch211-157c3.4	1514.69	1.75934	0.444799	3.95536	7.64e-05	0.00315208
NR0B1	48.7039	-1.63216	0.412846	-3.95342	7.7e-05	0.00317006
chad	244.797	1.20896	0.305923	3.95186	7.75e-05	0.00317573
tmed3	13.9276	1.04891	0.265843	3.94561	7.96e-05	0.00323669
zgc:114181	645.9	3.39139	0.859781	3.94447	8e-05	0.00324817
ercc4	12.0134	-2.77896	0.704701	-3.94346	8.03e-05	0.00325817
il11a	151.047	1.96634	0.498988	3.94066	8.13e-05	0.0032925
stard14	86.1754	2.19139	0.556406	3.93847	8.2e-05	0.00331097
mapta	135.61	-1.49163	0.379886	-3.92651	8.62e-05	0.00345176
serping1	164.598	1.62298	0.414298	3.91743	8.95e-05	0.00356233
nanos2	102.683	1.22563	0.313007	3.91566	9.02e-05	0.00357202
spsb3b	3.79708	-2.96656	0.759232	-3.90732	9.33e-05	0.00366104
igsf9bb	18.527	-1.41655	0.362759	-3.90493	9.43e-05	0.00369319
rhpn2	690.003	2.44848	0.627123	3.9043	9.45e-05	0.00369443
smad3b	99.2664	-1.73498	0.444662	-3.9018	9.55e-05	0.00371837
44986	1030.74	-1.12653	0.288733	-3.90164	9.55e-05	0.00371837
si:ch211-256m1.8	139.948	3.72223	0.95546	3.89575	9.79e-05	0.00378863
tgif1	623.468	1.18725	0.305497	3.88628	0.000101791	0.00390864
jarid2b	4229.41	-1.20073	0.309645	-3.87775	0.000105426	0.0040114
zgc:153031	536.876	1.0676	0.27535	3.87726	0.000105641	0.0040114
cdh24b	45.9894	-9.23643	2.3875	-3.86866	0.000109434	0.00410163
scap	121.705	-1.425	0.368507	-3.86695	0.000110205	0.00412156
slc40a1	12.2784	-4.4796	1.15965	-3.86289	0.000112055	0.00417717
tmem184a	123.993	-1.5142	0.392585	-3.85701	0.000114784	0.00424676
trmt2a	18.2583	-8.04402	2.08647	-3.85532	0.000115578	0.00426978
c2cd5	246.605	-1.87594	0.487353	-3.84923	0.000118489	0.00433019
myo7ab	19.7704	-3.40446	0.884689	-3.8482	0.000118987	0.00433711
AP2A2	10.8687	3.37369	0.877127	3.8463	0.000119917	0.00435719
PTGDR2	16.5845	2.24019	0.582722	3.84436	0.000120867	0.00438024
lpar5b	44.6352	1.24725	0.324559	3.84289	0.000121595	0.0043925
wdcp	429.512	-1.81956	0.473676	-3.84135	0.000122359	0.0044004
lcp1	1512.78	1.18821	0.309324	3.84131	0.000122378	0.0044004
SLC16A6	1256.33	-1.25063	0.325641	-3.84051	0.000122781	0.00440637
derl2	158.987	-1.91795	0.499959	-3.83623	0.000124939	0.00443988
add3a	47.9471	-2.05603	0.536288	-3.83382	0.00012617	0.00446672
adgrl4	249.286	1.04118	0.271893	3.82939	0.00012846	0.00453385
SCN4A	168.113	2.74612	0.717345	3.82817	0.000129099	0.00454708
TMEM125	105.07	-1.02155	0.267421	-3.82002	0.000133443	0.00466974
znf346	64.0751	-1.24761	0.327149	-3.81357	0.000136972	0.00476117
atg4da	9.52807	-2.07669	0.544751	-3.81219	0.000137743	0.00477351
etv1	17.275	3.64166	0.957005	3.80527	0.000141649	0.00488434
spryd3	151.745	-1.7719	0.466185	-3.80086	0.000144193	0.0049424
syt9a	55.2536	-1.06851	0.281205	-3.79974	0.000144846	0.00494271
zpax1	12.9807	-1.31212	0.3454	-3.79885	0.00014537	0.00495321
ptgis	17.8026	-7.62208	2.00807	-3.79572	0.000147217	0.00499334
dnajc11a	90.339	2.93138	0.772906	3.79267	0.000149037	0.0050211
CDH8	8.42809	-6.7886	1.79016	-3.79218	0.000149332	0.0050211
shisa9a	33.4006	-1.54827	0.408311	-3.7919	0.000149501	0.0050211
ctsl.1	223.791	2.70541	0.713897	3.78963	0.000150873	0.0050607
ASTN2	39.5415	-1.14663	0.302686	-3.78819	0.000151748	0.00508509
fam219aa	19.3143	-1.40749	0.372287	-3.78067	0.000156408	0.00519583
sorcs2	54.2349	-9.61437	2.54487	-3.77794	0.00015813	0.00523997
ttll7	41.8228	-1.07913	0.285798	-3.77586	0.000159456	0.00525655
ranbp9	285.382	-1.06099	0.281023	-3.77547	0.000159709	0.00525987
slc16a12a	431.199	1.72131	0.456353	3.77188	0.000162022	0.00529837
bach2b	7.80173	-6.67859	1.77078	-3.77156	0.000162228	0.00529837
PCDH8	276.649	-1.01666	0.269588	-3.77116	0.000162491	0.00530085
asrgl1	88.5113	-3.32209	0.881785	-3.76745	0.000164921	0.00532972
zgc:194908	11.0641	-1.04814	0.278431	-3.76445	0.000166915	0.00536305
GRIN2B	88.623	-1.24463	0.330759	-3.76295	0.000167923	0.00537135
nr0b2a	60.9745	-3.6974	0.985188	-3.75299	0.000174738	0.00550759
HMOX1	201.016	2.04037	0.54395	3.75103	0.00017611	0.00553063
entpd1	5.65491	4.72928	1.26192	3.74768	0.000178481	0.0055949
zmat3	13.2083	-1.23755	0.330436	-3.74519	0.000180254	0.00561474
fam78ba	60.961	-1.40439	0.37532	-3.74185	0.000182673	0.00566452
uraha	135.006	1.45687	0.389812	3.73737	0.000185952	0.00573011
mcf2lb	100.055	-1.3017	0.348687	-3.73315	0.000189098	0.00579599
SLC43A3	3.11607	4.87231	1.30566	3.73168	0.00019021	0.00581457
mcm4	37.5566	5.32191	1.4287	3.725	0.000195314	0.0059181
robo3	22.5875	-3.44631	0.925308	-3.7245	0.000195701	0.00592465
gask1a	44.3481	1.8223	0.489739	3.72096	0.000198466	0.00598733
grm1a	32.84	-1.77249	0.476483	-3.71995	0.000199261	0.00600079
CRTC2	33.2355	-1.02288	0.275126	-3.71787	0.000200907	0.00603457
ptpro	3530.8	-1.23125	0.331251	-3.71698	0.000201617	0.00604535
myzap	424.837	1.04575	0.281429	3.71586	0.000202511	0.00606689
stard3	95.8046	-2.85304	0.768041	-3.71469	0.000203452	0.00608979
MAP3K13	68.3969	-2.23562	0.602189	-3.71249	0.000205232	0.00610596
klhl30	151.89	1.12839	0.304178	3.70965	0.000207546	0.00615358
sall1a	3061.45	-1.39762	0.376902	-3.70819	0.000208749	0.00617862
mib1	203.815	-1.01611	0.274191	-3.70586	0.000210674	0.00620895
camsap1b	37.8527	-1.51414	0.408654	-3.7052	0.000211224	0.00621984
capn5b	5.06229	-2.70178	0.729672	-3.70274	0.000213283	0.00625909
gng10	8.97485	1.93298	0.522317	3.70079	0.000214933	0.00629825
pcdh15b	226.102	-1.11093	0.300237	-3.70017	0.000215458	0.00630146
SHISA6	26.7548	-1.14316	0.30916	-3.69764	0.000217609	0.00634822
radil	68.3724	-3.54354	0.958729	-3.69607	0.000218958	0.00638218
atp6v0e1	18.3744	1.29071	0.34967	3.69122	0.000223184	0.00646709
smpd4	334.271	-1.05284	0.285359	-3.68954	0.000224659	0.00649892
zgc:92040	56.5613	-4.80606	1.3032	-3.68789	0.000226121	0.00652479
trpc2b	67.3953	1.11318	0.302557	3.67925	0.000233921	0.00668156
bcl2b	19.6346	-1.22262	0.332364	-3.67855	0.000234563	0.00668652
coa8	30.4285	1.0847	0.294921	3.67794	0.000235121	0.00668931
cx32.3	13.599	-2.40701	0.654589	-3.67713	0.000235877	0.00669918
MDFIC	65.5328	2.71295	0.738233	3.67493	0.000237917	0.00674106
marveld2a	698.38	1.25212	0.34177	3.66362	0.000248677	0.00698281
prl2	65.0104	-1.488	0.406243	-3.66284	0.000249438	0.00699278
stard5	38.77	-1.41888	0.387618	-3.66051	0.000251715	0.00704516
zgc:162730	509.562	1.27991	0.350091	3.65594	0.00025624	0.00712554
tlcd3bb	266.709	-1.0985	0.300984	-3.6497	0.000262549	0.00724838
spred3	9.9314	-1.68382	0.461432	-3.64911	0.000263151	0.00725336
sod3b	417.927	1.25996	0.345315	3.64872	0.00026355	0.00725437
mfn2	293.128	-1.00083	0.274564	-3.64516	0.000267221	0.00732456
lrrtm2	46.0776	-1.04235	0.286071	-3.64368	0.000268767	0.00735527
st8sia3	48.7315	-1.11018	0.304721	-3.64327	0.000269198	0.00735876
cyp1a	220.078	3.2408	0.890253	3.64031	0.000272305	0.00741677
carmil3	1181.34	-1.44628	0.397835	-3.63538	0.000277568	0.00752075
mbnl2	1387.53	-1.19291	0.328311	-3.63348	0.000279629	0.00756843
flvcr1	1278.97	-1.1718	0.322638	-3.63195	0.000281289	0.00760141
psda	3.84606	-4.37149	1.20385	-3.63125	0.000282053	0.00761012
fbxo21	52.2066	-1.85074	0.510069	-3.6284	0.00028518	0.0076885
INSC	8.68253	5.69229	1.57013	3.62535	0.000288568	0.00776768
hpda	28.3748	-2.87595	0.793457	-3.62458	0.000289434	0.00777624
APCDD1	278.452	1.44038	0.397452	3.62405	0.000290028	0.00778267
epor	259.653	1.31881	0.363983	3.62328	0.000290895	0.00778775
ptprz1a	181.394	-1.31905	0.364609	-3.6177	0.00029723	0.00792046
zgc:171704	88.0404	-2.28614	0.632056	-3.61699	0.000298054	0.00792831
klhl32	55.9584	-2.84463	0.786691	-3.61594	0.000299255	0.00794984
tmem106bb	54.5992	2.97431	0.822742	3.61512	0.000300206	0.00796285
mark4a	1416.53	-1.12663	0.311681	-3.61469	0.000300702	0.00796987
mxi1	259.636	-1.00255	0.277422	-3.6138	0.000301747	0.00799143
cers4b	2728.64	-1.01114	0.279862	-3.61298	0.000302702	0.00801056
mtf1	9.62217	-1.60837	0.445201	-3.61267	0.000303058	0.00801384
meis2a	1165.09	-1.3964	0.386799	-3.61015	0.000306023	0.00805106
cxcr3.2	180.605	1.10801	0.307378	3.60471	0.0003125	0.00816336
ptpro	2.48293	-2.97397	0.825208	-3.60391	0.000313471	0.00817234
myct1b	9.73193	1.5026	0.416945	3.60384	0.000313555	0.00817234
si:dkey-33i11.1	223.722	1.51796	0.421338	3.60271	0.000314913	0.0081943
tgfbr2a	69.5766	1.60122	0.444829	3.59962	0.000318678	0.00826214
slc16a3	48.3555	-5.62074	1.56354	-3.59488	0.000324539	0.00838886
gstr	10718.9	1.97778	0.550254	3.59429	0.000325273	0.00839177
ephb3a	7.0509	-2.9988	0.834343	-3.59421	0.000325381	0.00839177
nptxra	20.3214	-1.12719	0.313753	-3.5926	0.000327392	0.00843102
nr1d4b	3124.76	-1.65524	0.460852	-3.5917	0.00032853	0.0084477
grm5b	14.2792	-2.03783	0.568223	-3.58631	0.000335388	0.00856655
VASH1	53.8833	-1.53978	0.429482	-3.58521	0.000336807	0.00858371
dspa	2042.68	1.23879	0.345645	3.58398	0.000338393	0.00860548
SPTBN4	70.7766	-1.02646	0.286882	-3.57797	0.000346269	0.00873448
numbl	12.1226	-1.4115	0.395542	-3.56853	0.00035899	0.00900925
slco4a1	4.3814	-2.3474	0.658	-3.56748	0.000360431	0.00903634
NEFL	68.6681	-1.36172	0.381716	-3.56736	0.000360594	0.00903634
THSD4	12.612	6.88862	1.93176	3.56599	0.000362485	0.00907714
gnb5b	42.3858	-2.33539	0.655938	-3.56039	0.000370308	0.00918836
cd99	861.486	1.40739	0.395354	3.55983	0.000371096	0.00919834
psmd2	385.494	3.1511	0.887761	3.54949	0.000385972	0.0094794
mmp24	144.591	-1.13588	0.32008	-3.54874	0.000387073	0.00949967
PHLPP2	18.1302	-1.2434	0.350506	-3.54745	0.000388981	0.00952616
MXI1	6.38384	-1.50014	0.423223	-3.54456	0.000393273	0.0095912
dtnbp1b	21.7226	-1.14533	0.323276	-3.5429	0.00039576	0.00962382
zgc:112294	99.4821	-1.14426	0.32307	-3.54184	0.000397343	0.00964194
npsn	1531.34	1.51424	0.427599	3.54127	0.000398205	0.00965197
nol4lb	31.1799	-1.71223	0.483553	-3.54094	0.000398704	0.00965458
ND6	14.7622	-2.3259	0.657976	-3.53493	0.000407878	0.00980101
gfpt2	728.889	1.13607	0.321604	3.53252	0.000411611	0.00987695
rasal2	85.6262	-2.77165	0.785092	-3.53035	0.000415015	0.00993788
cabp7b	10.5627	-1.80956	0.513022	-3.52726	0.000419879	0.0100404
lss	103.555	-1.71984	0.487883	-3.52511	0.000423303	0.0100734
rasa3	13.7675	-1.28951	0.366486	-3.51857	0.000433875	0.0102383
zc2hc1a	12.5043	-5.48888	1.56011	-3.51828	0.000434361	0.0102383
PKP3	2897.28	1.16189	0.330323	3.51745	0.00043571	0.0102624
trim36	57.1763	-1.74213	0.495454	-3.51623	0.000437723	0.0102847
plppr3b	134.869	-1.15954	0.330018	-3.51356	0.000442152	0.0103481
lman2la	6.10513	-1.6616	0.472926	-3.51344	0.000442351	0.0103481
mtfr1	29.9283	-2.63447	0.750125	-3.51204	0.000444684	0.0103745
pink1	176.167	-1.02925	0.293167	-3.5108	0.000446756	0.0104088
GADD45B	199.318	1.08897	0.310218	3.51033	0.000447547	0.0104202
FAM107A	11.0191	-2.34346	0.668171	-3.50727	0.000452725	0.0105124
si:ch211-81n22.1	70.8838	1.16608	0.332493	3.50707	0.000453074	0.0105134
BHLHE40	518.578	-2.19407	0.625941	-3.50523	0.000456207	0.01056
slc2a11b	60.1954	1.47049	0.420546	3.49663	0.000471175	0.0108458
tjp1a	23.5168	-1.19457	0.341903	-3.49389	0.000476041	0.0109214
sypb	432.308	-1.05908	0.303267	-3.49224	0.000478993	0.0109571
prr33	18.3938	-1.46922	0.420713	-3.49221	0.000479041	0.0109571
gtf3c2	8.19462	-6.00099	1.72097	-3.48697	0.000488519	0.0111336
pctp	40.2956	2.5939	0.744252	3.48524	0.000491696	0.0111664
si:dkey-94e7.2	16.7487	-1.94554	0.55824	-3.48513	0.000491903	0.0111664
aldh2.2	66.1542	-2.40032	0.688987	-3.48384	0.000494275	0.0111982
loxl2a	144.373	1.0757	0.308816	3.48331	0.000495262	0.0112131
htr2aa	12.2736	-1.37918	0.39596	-3.48313	0.000495594	0.0112133
lrmp	3608.9	-1.15499	0.331767	-3.48132	0.000498958	0.0112632
CDHR1	1146.05	-1.0632	0.305404	-3.48128	0.000499025	0.0112632
CBX4	101.773	-1.63826	0.470598	-3.48124	0.000499107	0.0112632
rrh	479.839	1.14023	0.327656	3.47997	0.000501464	0.011309
retreg3	29.4041	-1.57011	0.451613	-3.47668	0.000507667	0.0114265
nrros	295.008	1.09708	0.31563	3.47583	0.000509267	0.0114451
il6r	653.418	1.12987	0.325418	3.47207	0.000516469	0.0115516
tmtc2b	187.312	-1.04734	0.30168	-3.4717	0.000517179	0.0115534
nxph3	7.52638	-1.90188	0.548067	-3.47015	0.000520164	0.0115868
gramd4a	18.907	-1.50595	0.434157	-3.46867	0.000523038	0.0116432
cers5	38.9377	1.4615	0.421512	3.46729	0.000525735	0.0116957
si:ch211-161h7.5	14.1234	2.10593	0.607765	3.46505	0.000530135	0.0117633
tjp3	160.979	2.17881	0.628908	3.46444	0.000531343	0.0117749
zdhhc1	771.415	-1.0331	0.298252	-3.46384	0.00053253	0.0117936
lpcat4	242.99	1.39649	0.40332	3.46249	0.000535203	0.01183
wnt8b	10.0788	2.49216	0.720005	3.46132	0.00053754	0.0118741
si:ch73-380n15.2	31.3479	-1.63161	0.471412	-3.46112	0.000537938	0.0118753
lrp1bb	55.1277	-1.48542	0.4292	-3.4609	0.00053837	0.0118772
snx13	189.725	-1.55593	0.449915	-3.45827	0.000543666	0.0119558
si:ch211-252f13.5	8.60745	2.79276	0.808251	3.45531	0.000549659	0.0120649
dgkab	44.9544	-2.38804	0.691192	-3.45495	0.000550393	0.0120653
ralgps2	5.8842	-1.25284	0.362835	-3.45292	0.000554555	0.0121411
gfm2	13.8423	-2.47442	0.717012	-3.45102	0.000558478	0.0121805
gna14	57.4374	1.35534	0.393071	3.44807	0.000564599	0.0122784
stmn1a	14.9277	-2.33556	0.677366	-3.448	0.000564746	0.0122784
PLBD2	8.26545	-3.24223	0.94149	-3.44372	0.00057376	0.012443
wscd1b	14.3239	-2.1857	0.63522	-3.44085	0.00057989	0.0125287
npy8ar	6.46387	-3.47829	1.01104	-3.44031	0.000581039	0.0125456
slc6a16b	16.8662	-1.64077	0.477159	-3.43861	0.000584701	0.0126089
ppp1r14aa	92.2744	-1.21178	0.352657	-3.43614	0.000590063	0.0126928
shank1	21.6331	-2.08873	0.607903	-3.43596	0.000590454	0.0126933
bach2b	534.383	-1.25219	0.364484	-3.43552	0.000591411	0.0126934
si:ch211-71n6.4	83.32	2.38233	0.693832	3.43359	0.00059565	0.0127414
ttc39b	188.049	-1.2838	0.37429	-3.42996	0.000603679	0.0128494
slc22a18	53.8453	1.3318	0.388857	3.42491	0.000615001	0.0130261
zgc:153654	25.0224	3.71783	1.08638	3.42224	0.000621082	0.0131307
pglyrp2	11.1422	1.97464	0.577197	3.42108	0.000623736	0.0131706
mak	1799.24	3.15	0.920844	3.42077	0.000624438	0.0131718
vaspa	79.7441	1.02965	0.301488	3.41524	0.000637258	0.0133743
ARHGAP44	30.6742	-2.12682	0.622899	-3.41438	0.000639269	0.0133946
tnfrsf21	1870.48	-1.72977	0.50715	-3.41077	0.000647789	0.0135458
serpinf1	574.594	1.10205	0.323137	3.41047	0.000648502	0.0135525
soul3	14.9016	-1.98512	0.582308	-3.40906	0.000651871	0.0136064
slc12a5a	189.378	-1.77971	0.522094	-3.40879	0.000652517	0.0136117
P3H4	15.2607	1.09692	0.322126	3.40525	0.000661046	0.0137358
dlec1	22.6233	-6.13908	1.80694	-3.3975	0.000680036	0.0140078
rd3	3719.13	-1.09275	0.322061	-3.39299	0.000691351	0.0141815
cacna1ba	25.1377	-1.9266	0.567905	-3.39248	0.000692633	0.0141994
GABRB2	69.552	-1.19113	0.351494	-3.38877	0.000702071	0.0143417
nansa	585.977	3.35925	0.991876	3.38677	0.000707209	0.014404
zgc:92040	18.2834	-6.41075	1.89385	-3.38503	0.000711701	0.0144784
wipf3	9.57959	1.59234	0.470956	3.38107	0.00072204	0.0146455
morn5	2.90231	3.74341	1.10769	3.37948	0.000726219	0.0147216
spi1b	172.122	1.18302	0.350442	3.3758	0.000736008	0.0148371
cdc42ep5	436.287	1.13048	0.33503	3.37427	0.000740114	0.0148827
cx34.4	22.5981	1.40007	0.414989	3.37375	0.000741505	0.0148868
tmpoa	245.175	1.22065	0.361966	3.37229	0.000745462	0.0149216
xirp2a	10.2815	1.20802	0.358242	3.37208	0.000746039	0.0149216
tshr	69.6267	1.56074	0.463436	3.36776	0.00075781	0.0151045
plppr2a	44.7776	-1.01042	0.300648	-3.36082	0.000777101	0.0153867
nccrp1	716.519	1.4009	0.417564	3.35495	0.000793802	0.0156411
SLC16A2	3.15579	-2.37745	0.708856	-3.35392	0.000796757	0.0156702
zgc:77938	60.7899	1.1778	0.351177	3.35385	0.000796942	0.0156702
polr3d	3.02572	2.85425	0.851451	3.35222	0.000801656	0.0157239
inhbaa	422.206	-1.12972	0.337042	-3.35186	0.000802718	0.0157358
twist1b	44.9303	1.06461	0.317744	3.35054	0.000806533	0.015787
map4k4	6.97824	-1.92199	0.573671	-3.35033	0.000807161	0.015787
cep112	73.9949	-2.06944	0.617713	-3.35016	0.00080765	0.0157876
C1QA	740.596	1.53092	0.457543	3.34595	0.000820004	0.0159216
cndp2	2376.07	1.13577	0.339887	3.3416	0.00083298	0.0160959
xkr5a	19.0795	-2.17233	0.650417	-3.33991	0.000838066	0.0161262
si:dkey-57a22.13	26772.8	-1.44003	0.431567	-3.33673	0.00084769	0.016266
fermt3b	4.43194	3.50259	1.05002	3.33573	0.000850766	0.016309
adnpa	10.0858	-1.22993	0.369584	-3.32786	0.000875149	0.0166723
psma5	105.619	2.69209	0.809483	3.32569	0.000881996	0.0167657
slc43a3a	406.764	-1.08076	0.325048	-3.32492	0.000884428	0.0167914
tvp23b	13.0026	1.66138	0.50066	3.31838	0.000905407	0.0170509
tmem98	363.657	2.22481	0.670543	3.31792	0.00090689	0.0170695
aplnrb	23.7001	1.03721	0.312716	3.31679	0.000910585	0.0171297
tyrp1b	1945.78	1.33693	0.403374	3.31438	0.000918479	0.0172406
cckb	334.912	-1.13252	0.342022	-3.31123	0.000928857	0.0173806
fhod3b	89.6296	-1.93789	0.585267	-3.31111	0.000929251	0.0173806
lsm11	10.4267	4.81222	1.45345	3.3109	0.00092997	0.0173806
fhod3a	17.7773	-2.06998	0.625604	-3.30877	0.000937072	0.0175039
gpr183a	152.886	1.38106	0.417556	3.30749	0.000941358	0.0175482
riok2	7.50928	-1.52324	0.460634	-3.30683	0.00094359	0.017559
MYT1L	7.11712	-4.00152	1.21036	-3.30605	0.000946206	0.0175887
wdr91	11.9804	-1.42769	0.431925	-3.3054	0.000948402	0.0176092
MAPK8IP1	14.13	-2.036	0.615977	-3.30532	0.000948686	0.0176092
tm6sf2	3789.68	2.30988	0.699909	3.30026	0.00096596	0.0178467
fam122b	27.8256	-1.31342	0.397985	-3.30016	0.000966297	0.0178467
zgc:64106	163.114	1.12055	0.339803	3.29765	0.000974962	0.0179779
slkb	5152.49	-1.2562	0.381824	-3.29	0.00100187	0.0183369
plch2a	2483.29	-1.15928	0.352478	-3.28894	0.00100566	0.018365
pcbp4	35.7388	-1.20195	0.365676	-3.28693	0.00101286	0.0184205
hk1	269.321	-1.27637	0.388474	-3.2856	0.00101766	0.0184495
itgb4	1341.11	1.32632	0.403973	3.28319	0.00102639	0.0185395
defbl2	2106.34	1.57088	0.478497	3.28294	0.00102731	0.0185464
cldn11a	96.4066	1.15792	0.352765	3.28242	0.00102922	0.0185642
six7	150.277	-1.01542	0.309575	-3.28004	0.00103794	0.0186699
pnp4a	130.724	1.27347	0.388495	3.27796	0.0010456	0.0187722
fgd1	91.9688	-1.71789	0.52425	-3.27685	0.00104972	0.0188229
endou2	361.27	1.22311	0.373501	3.27471	0.00105772	0.0188975
grhl3	47.7009	2.28648	0.698924	3.27142	0.00107007	0.0190985
zgc:194990	322.077	-1.3144	0.402191	-3.26811	0.0010827	0.0192541
si:ch211-194m7.5	101.215	1.76207	0.539279	3.26745	0.00108521	0.0192888
nav2a	24.7849	-4.72536	1.44836	-3.26255	0.00110413	0.0195445
ST3GAL1	24.3655	1.41287	0.433465	3.25948	0.00111615	0.0196972
tnpo1	23.2724	-3.50365	1.07567	-3.25719	0.00112521	0.0198159
SLC29A2	19.268	2.73763	0.840558	3.25692	0.00112629	0.0198247
ncdn	67.6035	-1.3626	0.418517	-3.25578	0.00113081	0.0198543
tfr1b	1102.65	-1.02304	0.314237	-3.25563	0.00113142	0.0198543
rtca	31.0515	-2.31943	0.712491	-3.25539	0.00113239	0.0198611
ABCA1	47.7931	2.81494	0.864927	3.25455	0.00113574	0.0199097
kcnq2b	12.1814	-2.66845	0.82001	-3.25417	0.00113723	0.0199119
nfil3-5	7423.11	1.8378	0.564784	3.25398	0.001138	0.0199119
ND1	151889	-1.04961	0.322567	-3.25394	0.00113817	0.0199119
abcc1	19.067	4.526	1.3923	3.25074	0.00115104	0.0200592
zmym2	4.73814	-4.9377	1.51897	-3.25069	0.00115124	0.0200592
GRIA2	672.185	-1.07013	0.330006	-3.24275	0.00118381	0.0204514
SLC6A17	3.4867	-3.70513	1.14259	-3.24275	0.00118383	0.0204514
slc41a2a	7.46434	6.13262	1.89202	3.24131	0.00118982	0.0205187
rhd	14.4237	2.29666	0.709066	3.23899	0.00119954	0.0206401
ucmaa	3.50586	2.50862	0.77469	3.23823	0.00120276	0.0206747
nptna	2009.9	-1.02214	0.315671	-3.238	0.00120371	0.0206808
csk	17.5378	3.0681	0.948256	3.23552	0.00121422	0.0207993
cenpo	25.0105	1.23271	0.381214	3.23365	0.00122218	0.0208836
aplp1	2539.27	-1.018	0.314832	-3.23347	0.00122297	0.0208868
dcp1a	6.76881	-1.78211	0.551184	-3.23324	0.00122394	0.0208908
btbd3b	45.8738	-1.66726	0.515745	-3.23272	0.00122618	0.0208908
ecrg4a	44.9813	2.10514	0.651314	3.23214	0.00122866	0.0209012
tmbim1a	917.32	1.27408	0.394256	3.23162	0.00123091	0.0209291
kcnh8	33.5576	-1.23422	0.381976	-3.23113	0.00123302	0.0209546
tprg1	2.87148	4.408	1.36432	3.23091	0.00123397	0.0209604
zgc:64051	498.673	1.10716	0.342921	3.22862	0.00124389	0.0210771
plppr4a	49.4234	-1.14736	0.355794	-3.22478	0.00126069	0.0212885
il17d	26.9443	1.20345	0.373406	3.22289	0.00126906	0.0213667
rbp5	174.955	1.51602	0.470444	3.22253	0.00127063	0.0213727
MANEAL	38.7351	-1.06534	0.330609	-3.22236	0.00127137	0.0213747
MAF	10.5793	-1.42105	0.441113	-3.22152	0.00127511	0.0214271
SCOC	157.996	-1.57901	0.490431	-3.21964	0.00128351	0.0215368
olfml3b	226.911	1.34336	0.41736	3.21872	0.00128766	0.0215821
ogna	1371.51	1.13875	0.354228	3.21475	0.00130556	0.0217796
SV2C	15.8672	-1.07102	0.333243	-3.21393	0.0013093	0.0218313
ehd4	84.7932	1.71918	0.535066	3.21303	0.00131343	0.0218748
haao	52.1417	-1.74258	0.542386	-3.21281	0.00131444	0.0218748
zgc:162200	10.2127	-2.01993	0.62893	-3.21169	0.00131958	0.0219087
plp1b	1050.75	-1.15054	0.358567	-3.20872	0.00133326	0.0220677
srpx	126.494	1.20788	0.376489	3.20826	0.00133539	0.022082
zmiz1a	2.97945	-2.42443	0.755739	-3.20802	0.0013365	0.022082
rgs20	4.58612	-1.37062	0.427393	-3.20694	0.00134154	0.0221546
klf5b	1057.47	1.14049	0.355975	3.20385	0.00135601	0.0222976
gba2	51.2581	-1.52987	0.477627	-3.20307	0.00135972	0.02234
slc43a1a	151.103	1.54255	0.481692	3.20235	0.00136309	0.0223635
arpc1b	254.56	1.57247	0.491189	3.20136	0.00136778	0.0224163
ctsc	623.941	1.05196	0.32865	3.20084	0.00137026	0.0224356
smndc1	38.6569	2.51046	0.784744	3.19908	0.00137866	0.0225196
GLUL	499.341	1.13453	0.354836	3.19734	0.001387	0.0225917
zfyve9a	3.97577	-3.36513	1.05258	-3.19702	0.00138854	0.0226061
grm2a	8.86679	-1.89369	0.59261	-3.1955	0.00139587	0.0226933
atp13a1	111.357	-2.03528	0.637284	-3.19369	0.00140469	0.0228151
zswim7	8.62051	1.27047	0.397987	3.19225	0.0014117	0.0228891
riok1	348.98	1.3075	0.409698	3.19136	0.00141603	0.0229314
aipl2	762.961	-1.69387	0.531242	-3.18852	0.00143004	0.0230424
tfap2e	404.927	-1.0401	0.326461	-3.18599	0.00144258	0.0231687
vps26bl	406.332	1.68071	0.528294	3.18139	0.00146569	0.0234307
cx35.4	657.494	1.04659	0.329015	3.18099	0.00146775	0.0234418
nr0b2a	28.5194	-3.83331	1.20554	-3.17974	0.00147407	0.023521
epdl1	2827.01	-2.27011	0.714173	-3.17865	0.0014796	0.0235984
prkcbb	22.7929	-1.10843	0.348929	-3.17666	0.00148981	0.0237064
aspdh	2.73902	1.87615	0.590709	3.1761	0.00149269	0.0237412
si:ch211-251b21.1	343.241	2.41786	0.761852	3.17366	0.00150529	0.0238794
TTC28	584.751	-1.27629	0.402673	-3.16954	0.00152679	0.02415
PPEF2	16.3503	-2.39327	0.75533	-3.16851	0.00153225	0.0242027
chad	4.8407	1.91784	0.605331	3.16825	0.00153362	0.0242027
slc30a2	2.91326	-2.55789	0.807461	-3.16782	0.00153585	0.0242043
TST	1072.53	1.12669	0.355852	3.16619	0.00154452	0.0242856
gpr101	18.0348	-1.34242	0.424141	-3.16504	0.0015506	0.0243222
gpr185b	3.14079	-2.40288	0.760215	-3.16079	0.00157344	0.0245252
zgc:110045	110.644	-2.2147	0.700734	-3.16054	0.00157477	0.0245262
rx1	21.1596	-1.82119	0.576307	-3.1601	0.00157716	0.0245524
esr2a	108.131	-1.02873	0.325672	-3.15879	0.00158425	0.0246516
mrc1b	759.691	1.18623	0.375607	3.15817	0.00158761	0.0246928
mxra8b	140.972	1.26903	0.401996	3.15682	0.00159498	0.0247357
slc52a3	11.4306	2.01424	0.638187	3.15619	0.00159845	0.0247498
uxs1	32.068	1.78316	0.565168	3.15509	0.00160448	0.0247865
prrt1	166.71	-1.31867	0.417972	-3.15492	0.0016054	0.0247865
ecrg4a	2074.66	1.05248	0.333725	3.15375	0.00161187	0.0247865
GRIA1	453.261	-1.53567	0.486949	-3.15367	0.00161232	0.0247865
aanat2	2.79726	-2.44955	0.776871	-3.1531	0.00161548	0.0248129
iqsec2a	212.856	-1.06867	0.339236	-3.15022	0.00163147	0.0249207
nckap1	88.3337	-2.37167	0.752908	-3.15001	0.00163262	0.0249208
tdh	19.4395	-1.91269	0.607369	-3.14914	0.00163751	0.0249559
mpp3b	261.752	-1.4365	0.45675	-3.14503	0.00166067	0.0252201
phldb1b	25.4912	-3.1332	0.996799	-3.14326	0.00167079	0.0253464
znf827	3.14641	-5.37134	1.70952	-3.14201	0.00167794	0.0254324
mmd2b	26.0201	-1.32575	0.422284	-3.13947	0.00169251	0.025597
PLXNA1	42.5133	-1.02159	0.325624	-3.13733	0.00170495	0.0257626
si:dkey-282h22.5	68.9643	1.25334	0.399966	3.13361	0.00172672	0.0259777
cd302	53.0551	1.99104	0.635637	3.13236	0.00173408	0.0260429
npc1	26.0314	-1.7774	0.56752	-3.13188	0.0017369	0.0260624
mctp1a	12.8886	-1.2798	0.408783	-3.13075	0.00174359	0.0261062
onecutl	61.8771	-2.14501	0.685571	-3.1288	0.00175523	0.0262348
TMEM30A	197.397	3.25453	1.04179	3.12396	0.00178432	0.0265545
lclat1	6.90233	2.20132	0.704795	3.12335	0.00178805	0.0265682
odc1	3117.59	-1.14925	0.368088	-3.12222	0.00179492	0.0266195
si:ch211-132f19.7	181.906	-2.07584	0.664883	-3.12211	0.00179558	0.0266195
tnfrsf21	2891.18	-1.14716	0.367463	-3.12184	0.00179727	0.0266195
kbtbd2	50.4082	-2.05555	0.658462	-3.12174	0.00179783	0.0266195
vps37a	20.4081	-1.42914	0.45782	-3.12162	0.00179861	0.0266195
nipa1	12.6961	-2.51787	0.806798	-3.12082	0.00180347	0.0266669
nrip2	6.17965	-1.61994	0.519189	-3.12014	0.00180762	0.0267054
cbx4	53.4682	-1.5139	0.485401	-3.11887	0.00181547	0.026787
srpx2	151.064	1.13	0.362458	3.11759	0.00182336	0.0268505
or133-3	3.32739	-1.6445	0.527523	-3.11741	0.0018245	0.0268505
ext1c	106.684	-2.39271	0.767859	-3.11608	0.00183274	0.0269265
slitrk3a	9.49283	-1.68129	0.539889	-3.11415	0.00184477	0.0270342
cd248a	150.899	1.26715	0.407053	3.11297	0.00185214	0.027109
kif21b	86.9713	-4.61234	1.48166	-3.11296	0.00185224	0.027109
gtf2e2	13.4774	2.31472	0.7439	3.11161	0.00186072	0.0271856
aff2	14.8128	-1.45707	0.468287	-3.1115	0.00186141	0.0271856
mapk4	5.64017	-2.10667	0.677195	-3.11087	0.00186536	0.0272202
rmi2	4.72441	1.38783	0.44615	3.11067	0.00186664	0.0272274
epb41a	2.34405	-1.87617	0.604187	-3.10529	0.00190094	0.0276342
NUP54	3.04021	4.83558	1.55749	3.10471	0.00190463	0.0276693
tgm1l2	284.912	1.60018	0.515477	3.10428	0.00190746	0.0276724
tgm1l1	335.897	1.14507	0.369019	3.103	0.00191571	0.0277436
CSNK2B	39.8105	-1.14994	0.37062	-3.10275	0.00191729	0.0277548
nfkbiaa	483.827	1.04403	0.337223	3.09597	0.00196169	0.0281964
GTF3C1	707.452	-1.08622	0.351337	-3.09167	0.00199033	0.0284278
scinla	42076	1.28026	0.414112	3.09157	0.00199099	0.0284278
fign	3.31757	-2.14569	0.694221	-3.09079	0.00199623	0.0284824
zgc:65997	13.7485	-2.95377	0.956384	-3.08847	0.00201187	0.0286548
anp32e	2423.75	-1.0067	0.326354	-3.08469	0.00203763	0.028843
NFE2L1	28.0816	-2.36024	0.765293	-3.0841	0.00204167	0.0288647
zbtb25	26.6475	-1.07927	0.350001	-3.08362	0.00204501	0.0289001
zgc:171857	86.1226	-1.90413	0.617623	-3.083	0.00204927	0.0289484
exoc6	169.057	-1.12449	0.364785	-3.08261	0.00205193	0.0289622
opn6a	234.834	-1.1257	0.365347	-3.08118	0.00206179	0.0290701
ano2a	169.594	-4.07866	1.32405	-3.08045	0.0020669	0.0291259
CSMD1	12.3997	-1.41122	0.458388	-3.07865	0.00207938	0.0292274
JMY	87.2933	-1.48872	0.484421	-3.07319	0.00211783	0.0295939
dot1l	32.0576	-2.82355	0.920204	-3.0684	0.00215211	0.0298874
ppp3cca	576.304	2.66027	0.867643	3.06608	0.00216883	0.0300706
angptl7	748.205	1.18542	0.387012	3.06301	0.00219122	0.0302929
zgc:112334	1606.32	-1.05732	0.345478	-3.06045	0.00221008	0.0304732
pdgfrl	387.437	1.25125	0.408849	3.06042	0.00221024	0.0304732
KLF15	13.5313	-2.06191	0.6743	-3.05786	0.00222926	0.0306741
acanb	15.8252	1.35967	0.444743	3.05719	0.00223419	0.0307175
kdm2aa	166.838	3.63451	1.18974	3.05489	0.00225145	0.0308544
rassf8b	5.51719	-2.02726	0.664136	-3.05248	0.00226958	0.0310062
pcdh17	56.694	-3.10992	1.02072	-3.0468	0.00231293	0.0314118
terb1	34.7193	4.47356	1.46914	3.04501	0.00232669	0.0315862
espnlb	34.2904	-1.36264	0.447626	-3.04414	0.00233346	0.0316531
esyt3	75.9249	1.49498	0.491233	3.04332	0.00233985	0.0317149
cldni	137.258	1.58981	0.522482	3.0428	0.00234388	0.0317431
ccr12a	147.645	1.11341	0.365974	3.04231	0.00234769	0.0317587
GABRR1	231.505	-1.46244	0.480792	-3.04172	0.00235227	0.0317958
cxcr4b	592.949	1.18178	0.388739	3.04005	0.00236538	0.0318855
mafk	25.1348	1.39157	0.457972	3.03855	0.00237719	0.0319697
crygmxl2	40783.1	1.10861	0.365034	3.03701	0.00238938	0.0320586
AXIN2	29.5208	8.11584	2.67352	3.03563	0.00240031	0.0321677
ints8	134.757	-1.94436	0.640684	-3.03483	0.00240675	0.0322356
sv2ba	5.41993	-1.01967	0.336107	-3.03376	0.00241528	0.0323306
UNC5C	105.343	-1.31364	0.433182	-3.03254	0.00242505	0.0324236
si:dkey-27m7.4	38.1107	-1.31169	0.432699	-3.03142	0.00243408	0.0324958
tagln3b	23.3401	1.97283	0.650803	3.03138	0.00243437	0.0324958
abcc4	308.143	1.3192	0.435195	3.03129	0.00243514	0.0324958
apoa1b	3258.33	1.45925	0.481474	3.03079	0.00243915	0.0325238
grtp1a	56.7423	2.33556	0.77161	3.02686	0.00247105	0.0328311
avl9	51.9908	-1.04239	0.344962	-3.02174	0.00251323	0.0332035
chp2	70.3515	1.41461	0.468306	3.0207	0.00252191	0.03328
alyref	45.7364	-2.44228	0.808756	-3.01979	0.00252946	0.0333413
TNNT3	46.4411	-2.51503	0.83346	-3.01758	0.002548	0.0335153
hinfp	17.2837	-1.09515	0.363792	-3.01038	0.00260917	0.0341311
scn1lab	28.2266	-1.93001	0.641501	-3.00858	0.00262471	0.0342906
SHISA6	158.31	-1.65194	0.549273	-3.00751	0.00263396	0.0343511
tubgcp3	169.438	1.02357	0.340391	3.00705	0.00263793	0.0343647
emp2	5.77243	-2.16528	0.720432	-3.00554	0.00265113	0.0345097
ankk1	32.5451	1.37897	0.458976	3.00446	0.00266056	0.0346193
tspan15	24.0295	1.24319	0.413843	3.00401	0.00266448	0.0346443
ednrbb	18.5195	1.67961	0.559818	3.00027	0.00269741	0.0349539
sf3b2	379.779	3.32838	1.11003	2.99846	0.00271345	0.0350866
dsc2l	1553.86	1.28881	0.42983	2.99843	0.00271376	0.0350866
trim3a	9.44782	-1.60416	0.535124	-2.99773	0.00271997	0.0351286
usp46	4.55097	-1.33261	0.444569	-2.99752	0.00272186	0.0351386
xirp1	80.0325	1.38913	0.463567	2.99661	0.00272997	0.0351775
si:ch73-379j16.2	38.1211	-1.19556	0.39916	-2.9952	0.00274266	0.0353194
ampd3a	1.98063	3.15198	1.05262	2.99441	0.00274974	0.0353741
rps5	15.833	1.87949	0.627884	2.99337	0.00275917	0.0354742
pycr1a	21.8514	1.6702	0.558535	2.99032	0.00278685	0.0357548
hgd	123.877	3.03812	1.01618	2.98975	0.00279209	0.0358039
spag7	6.61659	-1.25293	0.419272	-2.98834	0.00280495	0.035904
lactbl1b	3.28442	-1.41039	0.472304	-2.98619	0.00282474	0.0360278
PCDH17	93.8795	-1.11296	0.372709	-2.98614	0.00282522	0.0360278
dgcr8	122.174	-1.92109	0.643785	-2.98406	0.00284452	0.0362232
opcml	13.1184	-1.20538	0.404028	-2.98341	0.00285058	0.0362707
ilk	60.2308	1.57537	0.52836	2.98162	0.00286727	0.0363996
krt4	11826.6	1.40054	0.470397	2.97735	0.00290752	0.0368322
IDH2	16.6974	1.35306	0.454545	2.97673	0.00291345	0.0368713
si:ch211-76l23.4	61.4977	1.60568	0.539527	2.97609	0.00291946	0.0369044
dap3	11.9035	-1.78879	0.601427	-2.97424	0.00293715	0.0370475
zgc:165481	16.4486	-1.26921	0.426749	-2.97414	0.00293812	0.0370475
cntn4	5.17751	-5.32025	1.78886	-2.9741	0.00293849	0.0370475
zgc:194242	60.0053	1.00897	0.339269	2.97397	0.00293975	0.0370499
FILIP1L	72.6062	1.12151	0.37719	2.97333	0.00294583	0.0370994
glrx	44.812	2.2607	0.761137	2.97017	0.00297637	0.0373628
c2cd2l	135.09	-1.0463	0.353002	-2.96401	0.00303663	0.0378148
cdh24a	134.709	-1.33926	0.451939	-2.96337	0.00304293	0.0378475
si:ch211-157c3.4	24.5937	2.04446	0.690295	2.96172	0.00305922	0.0379317
emx3	5.6998	1.78435	0.602753	2.96034	0.00307301	0.0380207
dok6	412.086	2.1189	0.716308	2.95808	0.00309564	0.038238
esrrgb	988.701	-1.01154	0.342076	-2.95708	0.0031057	0.0382878
SLC4A5	45.2506	-1.05696	0.357735	-2.95459	0.00313081	0.0385147
ccn4a	83.6475	1.32405	0.448428	2.95266	0.00315051	0.038688
aass	76.9556	2.88659	0.977776	2.9522	0.00315523	0.0387089
degs2	139.653	1.61757	0.548108	2.95118	0.00316561	0.0387736
tap2a	96.5971	1.80185	0.610571	2.9511	0.00316648	0.0387736
aasdhppt	35.9501	-1.29157	0.437746	-2.95051	0.00317255	0.0388204
prdx1	12.6271	4.84097	1.6408	2.95036	0.00317403	0.0388247
anks1ab	9.19805	-3.16412	1.0732	-2.9483	0.00319529	0.0389674
adcyap1b	118.115	-1.5291	0.518983	-2.94634	0.00321558	0.0390833
dync1i2b	24.3543	-1.69084	0.574382	-2.94375	0.00324264	0.0392926
dner	123.829	-1.16369	0.395646	-2.94124	0.00326899	0.0394959
mtnr1al	4.40229	-3.50608	1.19256	-2.93995	0.00328264	0.0395984
PDZRN4	11.2931	-1.5088	0.513346	-2.93915	0.00329116	0.0396759
UBAP1L	89.2571	-2.0276	0.691055	-2.93406	0.00334559	0.0399732
mrpl2	14.8346	-1.40486	0.479258	-2.93133	0.00337519	0.0402292
RASGRF1	60.9534	-1.44739	0.493834	-2.93092	0.00337962	0.0402543
tnmd	198.551	1.26661	0.432421	2.92912	0.0033992	0.0404176
cdkn1a	140.656	-1.49481	0.510522	-2.92801	0.00341134	0.040534
cldni	6.82183	2.13874	0.730778	2.92666	0.00342626	0.0406833
taf6	32.1494	-1.3964	0.477701	-2.92317	0.00346485	0.0409363
KLHL10	3.88792	2.49501	0.854052	2.92138	0.00348482	0.0410956
c7b	68.4474	1.05619	0.362042	2.9173	0.00353076	0.0414341
cahz	24.7188	7.85969	2.69433	2.91712	0.00353274	0.0414341
fam161b	4.36501	4.3441	1.49009	2.91533	0.00355307	0.0416058
exoc3l2a	25.3489	3.34923	1.14912	2.91461	0.00356136	0.0416563
tnn	334.161	1.21142	0.41567	2.91439	0.00356383	0.0416711
pnpla8	90.5146	-1.96025	0.673135	-2.91212	0.00358986	0.041876
kcnc2	9.46191	-2.32882	0.799743	-2.91196	0.00359169	0.0418833
mast3b	339.362	-1.5786	0.542516	-2.90978	0.00361688	0.0420915
GLS	2467.84	-1.56381	0.537739	-2.90813	0.00363597	0.0421997
bicd2	82.3249	-1.41441	0.486517	-2.90721	0.00364672	0.0422697
slc25a42	24.8133	-1.59799	0.549684	-2.9071	0.00364794	0.0422697
bcor	830.986	-1.0597	0.364709	-2.90561	0.00366539	0.0424554
bhlhe41	10.4871	-1.37779	0.474531	-2.90348	0.00369042	0.0426023
samd10a	14.0974	-1.01521	0.34978	-2.90242	0.00370289	0.0426724
INF2	12.4561	4.32906	1.49187	2.90177	0.00371058	0.0427206
fmn1	1827.16	-1.65186	0.569311	-2.9015	0.0037138	0.0427292
cyp2n13	3348.09	1.07986	0.37229	2.90059	0.00372457	0.0427589
aff4	23.1166	-1.96378	0.677118	-2.90021	0.00372917	0.0427589
ILK	267.287	1.17654	0.405772	2.89951	0.00373747	0.0427995
fads2	29.9851	-1.33117	0.459213	-2.89879	0.003746	0.0428601
hmgcs1	144.461	-1.56647	0.54039	-2.89877	0.00374631	0.0428601
TANC2	661.819	-1.0374	0.357929	-2.89835	0.00375129	0.0429028
dscaml1	31.733	-1.42061	0.490625	-2.89551	0.00378543	0.0431644
mmp17b	17.5158	-5.08142	1.75535	-2.89482	0.0037937	0.0432016
cpb1	9.51279	1.7955	0.620777	2.89234	0.00382385	0.0434875
CNKSR2	4.12133	-4.47482	1.54738	-2.89187	0.00382962	0.0434957
mxra8a	176.304	1.42189	0.491806	2.89116	0.00383818	0.0435499
PTPRD	312.075	-1.74271	0.603011	-2.89001	0.00385228	0.0436668
jarid2b	133.677	-2.22498	0.770081	-2.88928	0.00386123	0.0437395
thbs2a	1013.57	1.0635	0.368263	2.8879	0.00387829	0.0438751
slc1a2a	32.2209	-1.52443	0.528442	-2.88476	0.00391711	0.0441356
si:dkey-228d14.5	362.617	1.27657	0.442649	2.88394	0.00392739	0.0441879
u2af1	6.47065	-1.84049	0.63845	-2.88274	0.00394227	0.0442756
tm9sf1	8.09959	-1.24398	0.431553	-2.88257	0.00394451	0.0442756
pcyt1ba	95.185	-2.10607	0.73089	-2.88151	0.00395773	0.0443754
sytl1	447.251	1.05487	0.366091	2.88145	0.00395855	0.0443754
anxa1a	36220.9	1.0935	0.379934	2.87813	0.00400045	0.0446997
ppa2	183.778	1.46617	0.509496	2.87768	0.00400609	0.0447338
klf5b	34.9755	7.17222	2.49409	2.87569	0.00403146	0.0449589
cnr2	7.0151	1.24856	0.434465	2.87378	0.00405586	0.0451567
dnajc15	63.5945	2.58667	0.900122	2.87369	0.00405706	0.0451567
zgc:194621	39.9984	-1.3564	0.472121	-2.87299	0.00406608	0.0451842
ap1s3b	5.59278	2.12068	0.738281	2.87246	0.00407286	0.0452158
tbc1d1	76.4605	3.42659	1.19328	2.87158	0.00408427	0.0452842
znf385b	1.83843	-1.83701	0.639779	-2.87133	0.00408754	0.0453059
ap3m1	105.379	1.04143	0.362988	2.86905	0.00411712	0.0454293
pax8	27.8621	-1.02708	0.358417	-2.86561	0.00416203	0.0457081
inpp5ja	27.831	-1.82493	0.63684	-2.86559	0.00416227	0.0457081
FGFR1	13.0083	1.53195	0.534729	2.86491	0.00417132	0.0457513
si:ch1073-390k14.1	58.7759	1.15407	0.402837	2.86486	0.00417189	0.0457513
en2a	77.9082	-1.68488	0.58817	-2.86461	0.00417522	0.0457513
bzw1a	232.695	-2.52817	0.883127	-2.86275	0.00419976	0.0459296
rpl8	138.43	6.78737	2.37183	2.86166	0.00421427	0.0460591
prmt8b	29.3547	-1.3551	0.474212	-2.85758	0.00426887	0.0464351
slc29a1b	69.3401	2.59838	0.910622	2.85341	0.00432531	0.0468863
dpysl3	13.351	-1.69077	0.592683	-2.85273	0.00433451	0.0469565
lgals2a	61.6361	1.89142	0.663931	2.84882	0.00438813	0.0472583
plin2	680.581	1.11379	0.391035	2.84832	0.00439507	0.0473153
cops2	11.4891	1.42997	0.502136	2.84777	0.0044027	0.0473531
wnt7ba	22.1055	-1.48156	0.520359	-2.84719	0.00441067	0.0474092
cant1a	17.633	-2.15529	0.757291	-2.84606	0.00442645	0.0475195
cldn15a	589.901	1.04875	0.368758	2.84401	0.00445492	0.0477212
csf1b	272.067	1.04174	0.366565	2.8419	0.00448456	0.0479693
psmc1a	5.10157	2.99919	1.05543	2.84166	0.00448787	0.0479693
mks1	6.12512	-3.39957	1.1969	-2.84032	0.00450684	0.0480675
fam222ba	3.60422	-1.68284	0.592548	-2.84001	0.00451122	0.0480853
tmem200b	11.5545	-2.158	0.760177	-2.83881	0.00452826	0.0481705
bub3	12.3522	1.84258	0.649165	2.83838	0.00453429	0.0481705
C15orf48	4.41885	1.66505	0.586897	2.83703	0.0045535	0.0483119
CTXN1	145.713	-1.56977	0.553947	-2.83379	0.00459996	0.0486354
spaca4l	499.282	1.41347	0.49915	2.83176	0.00462933	0.0488241
FILIP1L	310.453	-1.076	0.37998	-2.83172	0.00462978	0.0488241
chmp6a	14.5114	-1.46016	0.516279	-2.82825	0.00468038	0.049159
igf1	2.13432	-1.82111	0.644014	-2.82775	0.00468768	0.0492206
myod1	13.4086	1.16554	0.41232	2.82678	0.00470182	0.0493541
