# Supplementary material for: Identification of Candidate Genes for Red-Eyed (Albinism) Domestic Guppies Using Genomic and Transcriptomic Analyses
Source: Int J Mol Sci. 2024 Feb 11;25(4):2175. doi: 10.3390/ijms25042175 (PMC10888696; doi:10.3390/ijms25042175)
Supplement: Supplementary file 1 [file ijms-25-02175-s001.zip › Table S6 the enriched GO terms of DEGs.xlsx]

## Sheet: Sheet2
BP
Category	Term	Count	%	PValue	Genes	List Total	Pop Hits	Pop Total	Fold Enrichment	Bonferroni	Benjamini	FDR
GOTERM_BP_DIRECT	GO:0006069~ethanol oxidation	7	0.932091	1.76154e-07	ADH4, ADH1C, ADH1B, ADH1A, ADH7, ADH5, ADH6	709	9	19414	21.2973	0.000567406	0.000567567	0.00056563
GOTERM_BP_DIRECT	GO:0015711~organic anion transport	8	1.06525	1.17674e-06	SLC22A12, SLC22A24, SLC22A3, SLC22A25, SLC22A6, SLC22A10, SLC22A9, SLC22A11	709	17	19414	12.8858	0.00378427	0.00189572	0.00188925
GOTERM_BP_DIRECT	GO:0006836~neurotransmitter transport	11	1.46471	3.91814e-06	SLC22A3, SV2C, SLC6A17, SV2B, SLC22A1, SLC1A2, SLC17A7, SLC29A1, SLC38A2, SLC29A2, SLC18A3	709	45	19414	6.69343	0.0125449	0.00420808	0.00419372
GOTERM_BP_DIRECT	GO:0042438~melanin biosynthetic process	7	0.932091	5.38268e-06	OCA2, PMEL, SLC45A2, MC1R, TYRP1, TYR, SLC24A5	709	14	19414	13.6911	0.0171935	0.00433575	0.00432094
GOTERM_BP_DIRECT	GO:0098609~cell-cell adhesion	21	2.79627	3.16526e-05	DSP, KIRREL3, TENM2, ANXA1, CD93, SHC1, CDH8, TJP1, LGALS2, SRPX2, IGDCC4, CDHR1, BCL2, CDH24, CTNNB1, TLN2, PKP3, DSC1, DSC2, TJP3, DSC3	709	195	19414	2.94886	0.096958	0.0203969	0.0203273
GOTERM_BP_DIRECT	GO:0006730~one-carbon metabolic process	9	1.1984	4.54199e-05	CA12, DHFR, CA11, CA1, DHFR2, CA3, CA2, CA9, CA13	709	37	19414	6.66054	0.136142	0.0243905	0.0243072
GOTERM_BP_DIRECT	GO:0055085~transmembrane transport	24	3.19574	6.43426e-05	OCA2, ABCC1, SLC22A6, ATP6V0E1, ATP13A1, NIPA1, SLC4A1, SLC4A5, SLC22A12, PSMA5, SLC22A14, SLC22A25, SV2C, SV2B, GJB4, SLCO4A1, GJB3, GJA4, GJB5, SLC16A6, FLVCR1, SLC25A42, SLC22A10, SLC22A11	709	255	19414	2.57715	0.187239	0.029616	0.0295149
GOTERM_BP_DIRECT	GO:0042572~retinol metabolic process	10	1.33156	0.00013248	ADH4, ADH1C, ADH1B, ADH1A, CYP1A2, CYP1A1, RDH5, ADH7, RPE65, ADH6	709	54	19414	5.07078	0.347457	0.0533563	0.0531741
GOTERM_BP_DIRECT	GO:0007268~chemical synaptic transmission	23	3.06258	0.000175496	CHRM2, GRIA1, GABRB2, GRIA2, PCDH8, CACNA1B, SLC1A2, HTR2A, GRIN2B, GRM1, GRM3, GRM2, GRM5, GABRR1, CACNB3, SV2C, SV2B, KCNQ2, PLP1, CTNNB1, SLC12A6, SLC12A7, SLC18A3	709	255	19414	2.46977	0.431923	0.0605579	0.0603511
GOTERM_BP_DIRECT	GO:0015697~quaternary ammonium group transport	4	0.532623	0.000187951	SLC22A4, SLC22A3, SLC22A5, SLC22A1	709	4	19414	27.3822	0.454273	0.0605579	0.0603511
GOTERM_BP_DIRECT	GO:0015695~organic cation transport	5	0.665779	0.000471466	SLC22A4, SLC22A3, SLC22A16, SLC22A18, SLC22A1	709	11	19414	12.4465	0.781162	0.12967	0.129227
GOTERM_BP_DIRECT	GO:0015813~L-glutamate transport	6	0.798935	0.000482941	ARL6IP5, SLC1A2, SLC17A6, SLC7A13, SLC17A7, SLC7A11	709	19	19414	8.64702	0.789109	0.12967	0.129227
GOTERM_BP_DIRECT	GO:0099505~regulation of presynaptic membrane potential	7	0.932091	0.000646365	GRIA1, GABRB2, SCN10A, GABBR1, GABRR1, KCNC2, GRIN2B	709	30	19414	6.38919	0.875477	0.160199	0.159652
GOTERM_BP_DIRECT	GO:0015908~fatty acid transport	7	0.932091	0.000777044	FABP4, RBP5, FABP5, SLC43A3, FABP9, PMP2, FABP12	709	31	19414	6.18308	0.918292	0.178831	0.178221
GOTERM_BP_DIRECT	GO:0008203~cholesterol metabolic process	11	1.46471	0.000860688	ABCA1, DISP3, STARD3, NPC1, CYP1A2, SCAP, APOA1, GBA2, NR0B2, NFE2L1, CES1	709	83	19414	3.62897	0.937609	0.184876	0.184245
GOTERM_BP_DIRECT	GO:0001523~retinoid metabolic process	7	0.932091	0.00109874	ADH4, ADH1B, RBP3, RDH5, ADH7, ADH5, RPE65	709	33	19414	5.80835	0.971047	0.221258	0.220503
GOTERM_BP_DIRECT	GO:0042908~xenobiotic transport	6	0.798935	0.00123841	SLC22A4, SLC22A3, ABCC1, SLC43A3, SLC22A18, SLC22A1	709	23	19414	7.14319	0.981549	0.23155	0.230759
GOTERM_BP_DIRECT	GO:0060078~regulation of postsynaptic membrane potential	7	0.932091	0.00129357	GRIA1, GABRB2, GRIA2, GRM5, GABBR1, RGS7BP, GRM1	709	34	19414	5.63752	0.984557	0.23155	0.230759
GOTERM_BP_DIRECT	GO:0051965~positive regulation of synapse assembly	9	1.1984	0.00144071	PTPRD, EEF2K, CUX2, SRPX2, SLITRK3, LRRTM2, ADNP, THBS2, EPHB3	709	60	19414	4.10733	0.990393	0.24395	0.243117
GOTERM_BP_DIRECT	GO:0010430~fatty acid omega-oxidation	4	0.532623	0.00151427	ADH4, CYP24A1, ADH7, ADH5	709	7	19414	15.647	0.992423	0.24395	0.243117
GOTERM_BP_DIRECT	GO:0006749~glutathione metabolic process	8	1.06525	0.00166777	GSTZ1, GSTO2, GPX4, GSTT4, ARL6IP5, GSTT2, SLC7A11, GSTT2B	709	48	19414	4.5637	0.995383	0.255883	0.255009
GOTERM_BP_DIRECT	GO:0006811~ion transport	14	1.86418	0.0018547	SLC22A3, SLC1A2, SLC8A3, SLC22A12, SLC22A24, SLC22A16, SLCO4A1, SLC22A18, SLC17A6, SLC17A7, SLC12A6, SLC24A5, SLC12A7, SLC22A11	709	140	19414	2.73822	0.997475	0.271629	0.270701
GOTERM_BP_DIRECT	GO:0070507~regulation of microtubule cytoskeleton organization	7	0.932091	0.00203833	PHLDB1, PRKAA2, FAM107A, TRIM36, RASSF8, MAPT, BICD2	709	37	19414	5.18042	0.998604	0.285543	0.284568
GOTERM_BP_DIRECT	GO:0098712~L-glutamate import across plasma membrane	4	0.532623	0.00344056	ARL6IP5, SLC1A2, SLC7A11, GRM1	709	9	19414	12.1699	0.999985	0.421184	0.419746
GOTERM_BP_DIRECT	GO:0007196~adenylate cyclase-inhibiting G-protein coupled glutamate receptor signaling pathway	4	0.532623	0.00344056	GRM3, GRM2, GRM5, GRM1	709	9	19414	12.1699	0.999985	0.421184	0.419746
GOTERM_BP_DIRECT	GO:0050804~modulation of synaptic transmission	10	1.33156	0.00348452	ARHGAP44, GRIA1, PTPRD, GRIA2, GABRR1, CDKL5, IQSEC2, PCDH8, CACNA1B, SLC7A11	709	84	19414	3.25979	0.999987	0.421184	0.419746
GOTERM_BP_DIRECT	GO:0007409~axonogenesis	11	1.46471	0.00352948	NUMBL, PTPRZ1, PLPPR4, SLITRK3, STMN1, APLP1, BCL2, NEFL, CCK, ADCY1, DSCAML1	709	100	19414	3.01205	0.999989	0.421184	0.419746
GOTERM_BP_DIRECT	GO:0072092~ureteric bud invasion	3	0.399467	0.00388782	SALL1, KIF26B, FMN1	709	3	19414	27.3822	0.999996	0.431951	0.430476
GOTERM_BP_DIRECT	GO:0035344~hypoxanthine transport	3	0.399467	0.00388782	SLC43A3, SLC29A1, SLC29A2	709	3	19414	27.3822	0.999996	0.431951	0.430476
GOTERM_BP_DIRECT	GO:0015718~monocarboxylic acid transport	5	0.665779	0.00438907	SLC22A3, SLC16A6, SLC16A12, SLC16A2, SLC16A3	709	19	19414	7.20585	0.999999	0.454878	0.453325
GOTERM_BP_DIRECT	GO:0030316~osteoclast differentiation	7	0.932091	0.00444462	CSF1, TFRC, GPR183, CCN4, CTNNB1, PIK3R1, TOB2	709	43	19414	4.45757	0.999999	0.454878	0.453325
GOTERM_BP_DIRECT	GO:2000300~regulation of synaptic vesicle exocytosis	8	1.06525	0.00451772	CHRM2, SV2C, SV2B, PRKCB, DTNBP1, SYP, ADCY1, HTR2A	709	57	19414	3.84312	1	0.454878	0.453325
GOTERM_BP_DIRECT	GO:0007156~homophilic cell adhesion via plasma membrane adhesion molecules	15	1.99734	0.00473133	KIRREL3, ROBO3, PCDH8, PCDH15, PVR, CDH8, PCDH17, CDHR1, NPTN, CDH24, DSCAML1, DSC1, DSC2, NECTIN2, DSC3	709	174	19414	2.36054	1	0.46195	0.460373
GOTERM_BP_DIRECT	GO:0072659~protein localization to plasma membrane	14	1.86418	0.00649591	C2CD5, KCNB1, SLC4A1, EMP2, GAK, TSPAN15, DPP6, CACNB3, EHD4, RAB12, ARL6IP5, INPP5K, PKP3, CRB3	709	162	19414	2.36637	1	0.611189	0.609102
GOTERM_BP_DIRECT	GO:0007568~aging	13	1.73103	0.00689082	C1QA, TFRC, GPX4, SERPINF1, HTR2A, TGFBR2, LOXL2, EDNRB, CYP1A1, SERPING1, SCAP, CCN2, CTSC	709	145	19414	2.45496	1	0.611189	0.609102
GOTERM_BP_DIRECT	GO:0034332~adherens junction organization	6	0.798935	0.0073627	DSP, NUMBL, CDH24, CTNNB1, CSK, CDH8	709	34	19414	4.83216	1	0.611189	0.609102
GOTERM_BP_DIRECT	GO:1903716~guanine transmembrane transport	3	0.399467	0.0075877	SLC43A3, SLC29A1, SLC29A2	709	4	19414	20.5367	1	0.611189	0.609102
GOTERM_BP_DIRECT	GO:0015879~carnitine transport	3	0.399467	0.0075877	SLC22A4, SLC22A5, SLC22A16	709	4	19414	20.5367	1	0.611189	0.609102
GOTERM_BP_DIRECT	GO:0006583~melanin biosynthetic process from tyrosine	3	0.399467	0.0075877	OCA2, SLC45A2, TYR	709	4	19414	20.5367	1	0.611189	0.609102
GOTERM_BP_DIRECT	GO:0014908~myotube differentiation involved in skeletal muscle regeneration	3	0.399467	0.0075877	KLF5, MYOD1, TMEM182	709	4	19414	20.5367	1	0.611189	0.609102
GOTERM_BP_DIRECT	GO:0015732~prostaglandin transport	4	0.532623	0.00830359	SLC22A6, SLCO4A1, SLC22A1, SLC22A11	709	12	19414	9.12741	1	0.639607	0.637424
GOTERM_BP_DIRECT	GO:0051966~regulation of synaptic transmission, glutamatergic	6	0.798935	0.00833752	GRM3, GRM2, GRM5, PLPPR4, MAPK8IP2, GRM1	709	35	19414	4.6941	1	0.639607	0.637424
GOTERM_BP_DIRECT	GO:0030318~melanocyte differentiation	5	0.665779	0.00893534	OCA2, EDNRB, TYRP1, BCL2, SLC24A5	709	23	19414	5.95266	1	0.654653	0.652418
GOTERM_BP_DIRECT	GO:0007155~cell adhesion	33	4.39414	0.00894002	SRPX, ITGB4, NTM, NCAN, PCDH15, SLC7A11, THBS2, CDH8, PCDH17, LOXL2, ACAN, GPNMB, NPTN, CCN4, CCN2, CCN1, MAGI1, ENTPD1, APLP1, PCDH8, EMP2, CLDN11, PTPRD, CDHR1, MXRA8, CTNNB1, SPACA4, TLN2, IGSF9B, DSCAML1, SSX2IP, DSC2, DSC3	709	563	19414	1.605	1	0.654653	0.652418
GOTERM_BP_DIRECT	GO:0010001~glial cell differentiation	5	0.665779	0.0104188	ACAN, MMP24, NCAN, DNER, KLF15	709	24	19414	5.70463	1	0.714244	0.711806
GOTERM_BP_DIRECT	GO:0042573~retinoic acid metabolic process	5	0.665779	0.0104188	ADH1C, ADH1B, ADH1A, ADH7, ADH6	709	24	19414	5.70463	1	0.714244	0.711806
GOTERM_BP_DIRECT	GO:0048168~regulation of neuronal synaptic plasticity	5	0.665779	0.0104188	MCTP1, RASGRF1, NCDN, SYP, GRIN2B	709	24	19414	5.70463	1	0.714244	0.711806
GOTERM_BP_DIRECT	GO:0019221~cytokine-mediated signaling pathway	13	1.73103	0.0108889	NUMBL, IL11RA, IL23R, IL2RG, OSMR, EPOR, IL27RA, GHR, IL3RA, IL12RB1, IL6R, IL13RA1, CRLF2	709	154	19414	2.31149	1	0.730916	0.728421
GOTERM_BP_DIRECT	GO:0007601~visual perception	16	2.13049	0.0111775	RD3, SLC45A2, PCDH15, RRH, NRL, MYO7A, TYR, OPN5, RLBP1, RPE65, BEST1, OPA1, RBP3, RDH5, RGR, PPEF2	709	212	19414	2.06658	1	0.734977	0.732468
GOTERM_BP_DIRECT	GO:0006778~porphyrin-containing compound metabolic process	3	0.399467	0.0123414	ALAS2, CYP1A2, CYP1A1	709	5	19414	16.4293	1	0.750265	0.747704
GOTERM_BP_DIRECT	GO:0048499~synaptic vesicle membrane organization	3	0.399467	0.0123414	SYNGR1, SYNGR2, SYP	709	5	19414	16.4293	1	0.750265	0.747704
GOTERM_BP_DIRECT	GO:0010829~negative regulation of glucose transport	3	0.399467	0.0123414	FABP5, PRKCB, INPP5K	709	5	19414	16.4293	1	0.750265	0.747704
GOTERM_BP_DIRECT	GO:1902603~carnitine transmembrane transport	3	0.399467	0.0123414	SLC22A4, SLC22A5, SLC22A16	709	5	19414	16.4293	1	0.750265	0.747704
GOTERM_BP_DIRECT	GO:0046688~response to copper ion	4	0.532623	0.0130134	AANAT, TFRC, SOD3, LOXL2	709	14	19414	7.82349	1	0.762347	0.759744
GOTERM_BP_DIRECT	GO:0035020~regulation of Rac protein signal transduction	4	0.532623	0.0130134	ARHGAP44, RASGRF1, SSX2IP, DNM2	709	14	19414	7.82349	1	0.762347	0.759744
GOTERM_BP_DIRECT	GO:1902476~chloride transmembrane transport	10	1.33156	0.0145635	GABRB2, OCA2, GABRR1, TTYH3, SLC17A6, SLC17A7, SLC4A1, SLC12A6, SLC12A7, BEST1	709	105	19414	2.60783	1	0.828276	0.825448
GOTERM_BP_DIRECT	GO:0006644~phospholipid metabolic process	7	0.932091	0.0146529	PLPPR2, GPX4, LPCAT4, PLPPR3, PLPPR4, APOA1, PLAAT3	709	55	19414	3.48501	1	0.828276	0.825448
GOTERM_BP_DIRECT	GO:0048172~regulation of short-term neuronal synaptic plasticity	4	0.532623	0.0158328	SYNGR1, SYP, SHISA8, SHISA6	709	15	19414	7.30193	1	0.868855	0.865889
GOTERM_BP_DIRECT	GO:0031175~neuron projection development	11	1.46471	0.017034	PSD, ADCYAP1, RASGRF1, STMN1, PLP1, DTNBP1, BICDL1, NCDN, ATXN10, MAPT, CAMSAP1	709	126	19414	2.39051	1	0.868855	0.865889
GOTERM_BP_DIRECT	GO:0022900~electron transport chain	7	0.932091	0.0172622	ALDH2, NCF2, HAAO, CYP1A2, DHRS2, ADH5, LOXL2	709	57	19414	3.36273	1	0.868855	0.865889
GOTERM_BP_DIRECT	GO:0098810~neurotransmitter reuptake	3	0.399467	0.0180674	SLC1A2, SLC29A1, SLC29A2	709	6	19414	13.6911	1	0.868855	0.865889
GOTERM_BP_DIRECT	GO:0048170~positive regulation of long-term neuronal synaptic plasticity	3	0.399467	0.0180674	GRM5, NEURL1, NPTN	709	6	19414	13.6911	1	0.868855	0.865889
GOTERM_BP_DIRECT	GO:0038154~interleukin-11-mediated signaling pathway	3	0.399467	0.0180674	IL11, IL11RA, IL6R	709	6	19414	13.6911	1	0.868855	0.865889
GOTERM_BP_DIRECT	GO:1990743~protein sialylation	3	0.399467	0.0180674	ST8SIA3, ST3GAL1, ST3GAL2	709	6	19414	13.6911	1	0.868855	0.865889
GOTERM_BP_DIRECT	GO:0015853~adenine transport	3	0.399467	0.0180674	SLC43A3, SLC29A1, SLC29A2	709	6	19414	13.6911	1	0.868855	0.865889
GOTERM_BP_DIRECT	GO:0006066~alcohol metabolic process	3	0.399467	0.0180674	ADH4, ALDH2, ADH1A	709	6	19414	13.6911	1	0.868855	0.865889
GOTERM_BP_DIRECT	GO:0006572~tyrosine catabolic process	3	0.399467	0.0180674	GSTZ1, HGD, HPD	709	6	19414	13.6911	1	0.868855	0.865889
GOTERM_BP_DIRECT	GO:0007216~G-protein coupled glutamate receptor signaling pathway	4	0.532623	0.0189678	GRM3, GRM2, GRM5, GRM1	709	16	19414	6.84556	1	0.898737	0.895669
GOTERM_BP_DIRECT	GO:0007417~central nervous system development	12	1.59787	0.0198258	ACAN, NCKAP1, PAX8, PTPRZ1, NCAN, MTF1, DNER, APLP1, GRHL3, JARID2, GBA2, DSCAML1	709	148	19414	2.22018	1	0.92578	0.92262
GOTERM_BP_DIRECT	GO:0034599~cellular response to oxidative stress	9	1.1984	0.0202391	NR4A2, PINK1, ABCC1, PRKAA2, PYCR1, PYCR2, SLC7A11, DHRS2, NFE2L1	709	93	19414	2.64989	1	0.931575	0.928395
GOTERM_BP_DIRECT	GO:0035249~synaptic transmission, glutamatergic	6	0.798935	0.0213595	GRIA1, GRIA2, SLC17A6, SLC17A7, GRIN2B, CDH8	709	44	19414	3.73394	1	0.969301	0.965992
GOTERM_BP_DIRECT	GO:0050808~synapse organization	7	0.932091	0.0217478	SLC8A3, C1QA, GRM5, WNT7B, LRRTM2, CTNNB1, MAPT	709	60	19414	3.19459	1	0.973213	0.96989
GOTERM_BP_DIRECT	GO:0046328~regulation of JNK cascade	4	0.532623	0.0224204	MDFIC, MAPK8IP2, MAPK8IP1, MAP4K4	709	17	19414	6.44288	1	0.989567	0.986189
GOTERM_BP_DIRECT	GO:0006468~protein phosphorylation	30	3.99467	0.0227336	PRKAA2, TESK1, ILK, PIK3R1, GRM5, SLK, PAK6, PIM3, CSK, MARK4, ST3GAL1, MAPK4, EPHB3, MAP4K4, CDKL5, EPHA6, PRKCB, HIPK1, TGFBR2, GAK, PINK1, MAK, COPS2, MYOD1, CSNK2B, AAK1, TAF6, ANKK1, MAP3K13, FGFR1	709	536	19414	1.53259	1	0.989833	0.986453
GOTERM_BP_DIRECT	GO:1903829~positive regulation of cellular protein localization	3	0.399467	0.0246887	PRKAA2, NPTN, MAPT	709	7	19414	11.7352	1	1	0.996895
GOTERM_BP_DIRECT	GO:0038165~oncostatin-M-mediated signaling pathway	3	0.399467	0.0246887	OSMR, IL13RA1, CRLF2	709	7	19414	11.7352	1	1	0.996895
GOTERM_BP_DIRECT	GO:0014070~response to organic cyclic compound	7	0.932091	0.0251393	SLC22A6, EDNRB, CSF1, KCNC2, CYP1A1, SLC7A11, NR0B2	709	62	19414	3.09154	1	1	0.996895
GOTERM_BP_DIRECT	GO:0007043~cell-cell junction assembly	6	0.798935	0.025417	TJP1, GJA4, CDH24, PKP3, TLN2, CDH8	709	46	19414	3.5716	1	1	0.996895
GOTERM_BP_DIRECT	GO:0042176~regulation of protein catabolic process	4	0.532623	0.0261911	PSMD2, WDR91, ODC1, CHMP6	709	18	19414	6.08494	1	1	0.996895
GOTERM_BP_DIRECT	GO:0048812~neuron projection morphogenesis	7	0.932091	0.0269601	KIRREL3, NCKAP1, WNT7B, DTNBP1, NEFL, MAP4K4, DNM2	709	63	19414	3.04247	1	1	0.996895
GOTERM_BP_DIRECT	GO:0030534~adult behavior	5	0.665779	0.0280628	SLC1A2, SLC7A11, PCDH17, SHANK2, SHANK1	709	32	19414	4.27847	1	1	0.996895
GOTERM_BP_DIRECT	GO:0051881~regulation of mitochondrial membrane potential	5	0.665779	0.0280628	PINK1, PID1, PPA2, BCL2, PYCR1	709	32	19414	4.27847	1	1	0.996895
GOTERM_BP_DIRECT	GO:0031668~cellular response to extracellular stimulus	4	0.532623	0.030279	NR4A2, CDKN1A, SLC1A2, ADNP	709	19	19414	5.76468	1	1	0.996895
GOTERM_BP_DIRECT	GO:0007187~G-protein coupled receptor signaling pathway, coupled to cyclic nucleotide second messenger	7	0.932091	0.0308586	CHRM2, PTGIR, MC1R, ANXA1, CNR2, HTR2A, TSHR	709	65	19414	2.94886	1	1	0.996895
GOTERM_BP_DIRECT	GO:0046513~ceramide biosynthetic process	5	0.665779	0.031041	CERS4, CERS5, SMPD4, DEGS2, TLCD3B	709	33	19414	4.14882	1	1	0.996895
GOTERM_BP_DIRECT	GO:2001234~negative regulation of apoptotic signaling pathway	5	0.665779	0.031041	NR4A2, TMBIM1, BCL2, CTNNB1, MAPK8IP2	709	33	19414	4.14882	1	1	0.996895
GOTERM_BP_DIRECT	GO:0051497~negative regulation of stress fiber assembly	5	0.665779	0.031041	TJP1, STMN1, INPP5K, RHPN2, PIK3R1	709	33	19414	4.14882	1	1	0.996895
GOTERM_BP_DIRECT	GO:0006559~L-phenylalanine catabolic process	3	0.399467	0.0321325	GSTZ1, HGD, HPD	709	8	19414	10.2683	1	1	0.996895
GOTERM_BP_DIRECT	GO:0097237~cellular response to toxic substance	3	0.399467	0.0321325	PINK1, KCNC2, PTPN13	709	8	19414	10.2683	1	1	0.996895
GOTERM_BP_DIRECT	GO:0070782~phosphatidylserine exposure on apoptotic cell surface	3	0.399467	0.0321325	XKR7, XKR6, XKR5	709	8	19414	10.2683	1	1	0.996895
GOTERM_BP_DIRECT	GO:0010594~regulation of endothelial cell migration	3	0.399467	0.0321325	EMP2, PTN, GLUL	709	8	19414	10.2683	1	1	0.996895
GOTERM_BP_DIRECT	GO:0007611~learning or memory	7	0.932091	0.0329388	SLC8A3, GRM5, PTPRZ1, ARL6IP5, MAPT, GRIN2B, AFF2	709	66	19414	2.90418	1	1	0.996895
GOTERM_BP_DIRECT	GO:0043252~sodium-independent organic anion transport	4	0.532623	0.0346817	SLC22A6, SLCO4A1, MFSD10, SLC22A9	709	20	19414	5.47645	1	1	0.996895
GOTERM_BP_DIRECT	GO:0060292~long term synaptic depression	4	0.532623	0.0346817	GRIA1, GRM2, SORCS2, SHANK2	709	20	19414	5.47645	1	1	0.996895
GOTERM_BP_DIRECT	GO:0001508~action potential	4	0.532623	0.0346817	KCNB1, KCNC2, GNAQ, AKAP6	709	20	19414	5.47645	1	1	0.996895
GOTERM_BP_DIRECT	GO:0042759~long-chain fatty acid biosynthetic process	4	0.532623	0.0346817	GPX4, CYP1A2, CYP1A1, PLP1	709	20	19414	5.47645	1	1	0.996895
GOTERM_BP_DIRECT	GO:0006820~anion transport	4	0.532623	0.0346817	SLC22A6, SLC17A6, SLC17A7, SLC4A1	709	20	19414	5.47645	1	1	0.996895
GOTERM_BP_DIRECT	GO:0007194~negative regulation of adenylate cyclase activity	4	0.532623	0.0393958	GRM3, GRM2, GABBR1, EDNRB	709	21	19414	5.21566	1	1	0.996895
GOTERM_BP_DIRECT	GO:2000311~regulation of AMPA receptor activity	4	0.532623	0.0393958	MAPK8IP2, SHISA8, SHANK1, SHISA6	709	21	19414	5.21566	1	1	0.996895
GOTERM_BP_DIRECT	GO:0015698~inorganic anion transport	3	0.399467	0.0403302	SLC22A6, SLC4A5, SLC22A11	709	9	19414	9.12741	1	1	0.996895
GOTERM_BP_DIRECT	GO:0051610~serotonin uptake	3	0.399467	0.0403302	SLC22A3, SLC22A1, SLC18A3	709	9	19414	9.12741	1	1	0.996895
GOTERM_BP_DIRECT	GO:0060013~righting reflex	3	0.399467	0.0403302	USP46, PCDH15, SHANK1	709	9	19414	9.12741	1	1	0.996895
GOTERM_BP_DIRECT	GO:0050805~negative regulation of synaptic transmission	3	0.399467	0.0403302	GABBR1, ADNP, PCDH17	709	9	19414	9.12741	1	1	0.996895
GOTERM_BP_DIRECT	GO:0070292~N-acylphosphatidylethanolamine metabolic process	3	0.399467	0.0403302	PLAAT3, PLAAT2, PLAAT5	709	9	19414	9.12741	1	1	0.996895
GOTERM_BP_DIRECT	GO:0007267~cell-cell signaling	15	1.99734	0.0428805	GABRB2, C1QA, PTGIR, PCDH8, INHBA, ESR2, TSHR, ADCYAP1, GJB4, GPNMB, GJB3, GJA4, GJB5, CCN4, MAPT	709	230	19414	1.7858	1	1	0.996895
GOTERM_BP_DIRECT	GO:0051603~proteolysis involved in cellular protein catabolic process	5	0.665779	0.0447496	CTSL, CTSW, CTSF, CTSV, CTSC	709	37	19414	3.7003	1	1	0.996895
GOTERM_BP_DIRECT	GO:0010467~gene expression	10	1.33156	0.0447694	GRM3, GRM2, EDNRB, NPC1, KBTBD2, DOT1L, DTNBP1, FMN1, RASAL2, IL2RG	709	128	19414	2.13924	1	1	0.996895
GOTERM_BP_DIRECT	GO:0006695~cholesterol biosynthetic process	5	0.665779	0.0486271	PRKAA2, HMGCS1, APOA1, LSS, CES1	709	38	19414	3.60292	1	1	0.996895
GOTERM_BP_DIRECT	GO:0098703~calcium ion import across plasma membrane	5	0.665779	0.0486271	SLC8A3, SCN10A, CACNA1B, CACNA1D, SCN4A	709	38	19414	3.60292	1	1	0.996895
GOTERM_BP_DIRECT	GO:0042797~tRNA transcription from RNA polymerase III promoter	3	0.399467	0.0492171	GTF3C1, GTF3C2, POLR3D	709	10	19414	8.21467	1	1	0.996895
GOTERM_BP_DIRECT	GO:0010952~positive regulation of peptidase activity	3	0.399467	0.0492171	PINK1, CTSL, CTSV	709	10	19414	8.21467	1	1	0.996895
GOTERM_BP_DIRECT	GO:0072112~glomerular visceral epithelial cell differentiation	3	0.399467	0.0492171	EDNRB, PTPRO, KLF15	709	10	19414	8.21467	1	1	0.996895
GOTERM_BP_DIRECT	GO:0002827~positive regulation of T-helper 1 type immune response	3	0.399467	0.0492171	IL23R, IL12RB1, IL27RA	709	10	19414	8.21467	1	1	0.996895
GOTERM_BP_DIRECT	GO:0050807~regulation of synapse organization	4	0.532623	0.0497389	PTPRO, SLC7A11, SHANK2, CDH8	709	23	19414	4.76213	1	1	0.996895
GOTERM_BP_DIRECT	GO:0046579~positive regulation of Ras protein signal transduction	4	0.532623	0.0497389	CSF1, RASGRF1, MMD2, IGF1	709	23	19414	4.76213	1	1	0.996895
GOTERM_BP_DIRECT	GO:0006897~endocytosis	14	1.86418	0.0529732	DENND1B, ZFYVE9, APLP1, SYP, LRP1B, LOXL2, DNM2, MIB1, GHR, AP3M1, EHD4, NPC1, DNER, AAK1	709	216	19414	1.77477	1	1	0.996895
GOTERM_BP_DIRECT	GO:0071805~potassium ion transmembrane transport	10	1.33156	0.0546684	KCNT1, KCNB1, KCNC2, KCNH8, KCNQ2, SLC17A6, SLC17A7, SLC12A6, SLC24A5, SLC12A7	709	133	19414	2.05881	1	1	0.996895
GOTERM_BP_DIRECT	GO:0071333~cellular response to glucose stimulus	7	0.932091	0.0557624	TJP1, PRKAA2, KCNB1, SERPINF1, SLC12A6, SLC29A1, SLC12A7	709	75	19414	2.55567	1	1	0.996895
GOTERM_BP_DIRECT	GO:0000902~cell morphogenesis	8	1.06525	0.055949	NCKAP1, SART3, PTPRO, KLHL10, CDH24, ILK, CERT1, CDH8	709	94	19414	2.3304	1	1	0.996895
GOTERM_BP_DIRECT	GO:0034765~regulation of ion transmembrane transport	10	1.33156	0.0568059	SCN10A, CACNB3, KCNB1, KCNC2, KCNH8, KCNQ2, CACNA1B, CACNA1D, SCN4A, CACNA2D4	709	134	19414	2.04345	1	1	0.996895
GOTERM_BP_DIRECT	GO:0019896~axonal transport of mitochondrion	3	0.399467	0.0587321	OPA1, NEFL, MAPT	709	11	19414	7.46788	1	1	0.996895
GOTERM_BP_DIRECT	GO:0010887~negative regulation of cholesterol storage	3	0.399467	0.0587321	ABCA1, TTC39B, CES1	709	11	19414	7.46788	1	1	0.996895
GOTERM_BP_DIRECT	GO:1902742~apoptotic process involved in development	3	0.399467	0.0587321	XKR7, XKR6, XKR5	709	11	19414	7.46788	1	1	0.996895
GOTERM_BP_DIRECT	GO:0055064~chloride ion homeostasis	3	0.399467	0.0587321	CA12, SLC12A6, SLC12A7	709	11	19414	7.46788	1	1	0.996895
GOTERM_BP_DIRECT	GO:0007614~short-term memory	3	0.399467	0.0587321	CUX2, SERPINF1, ADNP	709	11	19414	7.46788	1	1	0.996895
GOTERM_BP_DIRECT	GO:0031642~negative regulation of myelination	3	0.399467	0.0587321	TMEM98, CTSC, TNFRSF21	709	11	19414	7.46788	1	1	0.996895
GOTERM_BP_DIRECT	GO:0099566~regulation of postsynaptic cytosolic calcium ion concentration	3	0.399467	0.0587321	GRIA1, GRM5, GRM1	709	11	19414	7.46788	1	1	0.996895
GOTERM_BP_DIRECT	GO:0045669~positive regulation of osteoblast differentiation	7	0.932091	0.0587658	WNT7B, CCN4, CTNNB1, ILK, IGF1, CCN1, IL6R	709	76	19414	2.52205	1	1	0.996895
GOTERM_BP_DIRECT	GO:2000134~negative regulation of G1/S transition of mitotic cell cycle	6	0.798935	0.0598317	KANK2, CDKN1A, GPNMB, FAM107A, BCL2, INHBA	709	58	19414	2.83264	1	1	0.996895
GOTERM_BP_DIRECT	GO:0045597~positive regulation of cell differentiation	6	0.798935	0.0598317	GHR, SERPINF2, CTNNB1, CCN2, CCN1, FGFR1	709	58	19414	2.83264	1	1	0.996895
GOTERM_BP_DIRECT	GO:0045216~cell-cell junction organization	4	0.532623	0.0612611	TJP1, MARVELD2, XIRP2, TJP3	709	25	19414	4.38116	1	1	0.996895
GOTERM_BP_DIRECT	GO:0010468~regulation of gene expression	16	2.13049	0.0633742	CHD6, IGF1, TOB2, AFF4, TOB1, RPE65, SLC4A5, HINFP, TGFBR2, AFF2, SART3, ZNF827, PCBP3, CYP1A2, BCL2, ADNP	709	265	19414	1.65327	1	1	0.996895
GOTERM_BP_DIRECT	GO:0060155~platelet dense granule organization	4	0.532623	0.0674461	ABCA1, AP3M1, DTNBP1, AP1S3	709	26	19414	4.21265	1	1	0.996895
GOTERM_BP_DIRECT	GO:0044255~cellular lipid metabolic process	4	0.532623	0.0674461	FAM135B, ABHD11, ABHD2, SCAP	709	26	19414	4.21265	1	1	0.996895
GOTERM_BP_DIRECT	GO:0030325~adrenal gland development	4	0.532623	0.0674461	SALL1, APOA1, NR0B1, DKK3	709	26	19414	4.21265	1	1	0.996895
GOTERM_BP_DIRECT	GO:1901215~negative regulation of neuron death	6	0.798935	0.0712191	GHR, GPNMB, CSF1, PSMC1, SERPINF1, DTNBP1	709	61	19414	2.69333	1	1	0.996895
GOTERM_BP_DIRECT	GO:0035364~thymine transport	2	0.266312	0.0716089	SLC29A1, SLC29A2	709	2	19414	27.3822	1	1	0.996895
GOTERM_BP_DIRECT	GO:0060370~susceptibility to T cell mediated cytotoxicity	2	0.266312	0.0716089	PVR, NECTIN2	709	2	19414	27.3822	1	1	0.996895
GOTERM_BP_DIRECT	GO:0072053~renal inner medulla development	2	0.266312	0.0716089	WNT7B, CTNNB1	709	2	19414	27.3822	1	1	0.996895
GOTERM_BP_DIRECT	GO:0099039~sphingolipid translocation	2	0.266312	0.0716089	ABCA1, ABCC1	709	2	19414	27.3822	1	1	0.996895
GOTERM_BP_DIRECT	GO:0072073~kidney epithelium development	2	0.266312	0.0716089	KANK2, SALL1	709	2	19414	27.3822	1	1	0.996895
GOTERM_BP_DIRECT	GO:0072054~renal outer medulla development	2	0.266312	0.0716089	WNT7B, CTNNB1	709	2	19414	27.3822	1	1	0.996895
GOTERM_BP_DIRECT	GO:0019878~lysine biosynthetic process via aminoadipic acid	2	0.266312	0.0716089	AASDHPPT, AASS	709	2	19414	27.3822	1	1	0.996895
GOTERM_BP_DIRECT	GO:0031061~negative regulation of histone methylation	2	0.266312	0.0716089	JARID2, AASS	709	2	19414	27.3822	1	1	0.996895
GOTERM_BP_DIRECT	GO:0038194~thyroid-stimulating hormone signaling pathway	2	0.266312	0.0716089	PAX8, TSHR	709	2	19414	27.3822	1	1	0.996895
GOTERM_BP_DIRECT	GO:0001658~branching involved in ureteric bud morphogenesis	5	0.665779	0.0756123	SALL1, PAX8, BCL2, CTNNB1, ILK	709	44	19414	3.11162	1	1	0.996895
GOTERM_BP_DIRECT	GO:0032869~cellular response to insulin stimulus	8	1.06525	0.0760648	GHR, SLC22A12, C2CD5, EEF2K, RAB12, INPP5K, PIK3R1, SLC29A2	709	101	19414	2.16889	1	1	0.996895
GOTERM_BP_DIRECT	GO:0031113~regulation of microtubule polymerization	3	0.399467	0.07942	MAPT, GBA2, CAMSAP1	709	13	19414	6.31898	1	1	0.996895
GOTERM_BP_DIRECT	GO:1903204~negative regulation of oxidative stress-induced neuron death	3	0.399467	0.07942	PINK1, CTNNB1, SLC7A11	709	13	19414	6.31898	1	1	0.996895
GOTERM_BP_DIRECT	GO:0060291~long-term synaptic potentiation	6	0.798935	0.0794251	SLC8A3, RASGRF2, LRRTM2, NPTN, GRIN2B, SHANK2	709	63	19414	2.60783	1	1	0.996895
GOTERM_BP_DIRECT	GO:0006605~protein targeting	5	0.665779	0.0807128	SYNGR1, AKAP6, NUP54, AP1S3, TRAK1	709	45	19414	3.04247	1	1	0.996895
GOTERM_BP_DIRECT	GO:0050896~response to stimulus	7	0.932091	0.0824417	RD3, SLC45A2, PROS1, NRL, RDH5, SLC24A5, RLBP1	709	83	19414	2.30934	1	1	0.996895
GOTERM_BP_DIRECT	GO:0042632~cholesterol homeostasis	8	1.06525	0.085829	ABCA1, DISP3, FABP4, NPC1, APOA1, NFE2L1, TTC39B, CES1	709	104	19414	2.10633	1	1	0.996895
GOTERM_BP_DIRECT	GO:0043547~positive regulation of GTPase activity	12	1.59787	0.0861363	ARHGAP44, ADCYAP1, DENND1B, CDKL5, RASGRF2, RASGRF1, SNX13, GRHL3, GNB5, RAP1GAP, MAP4K4, RALGPS2	709	189	19414	1.73855	1	1	0.996895
GOTERM_BP_DIRECT	GO:0042104~positive regulation of activated T cell proliferation	4	0.532623	0.0875964	IL23R, IGF1, IL12RB1, IL27RA	709	29	19414	3.77686	1	1	0.996895
GOTERM_BP_DIRECT	GO:0010043~response to zinc ion	4	0.532623	0.0875964	SLC30A8, AANAT, SLC30A2, HAAO	709	29	19414	3.77686	1	1	0.996895
GOTERM_BP_DIRECT	GO:0008283~cell proliferation	12	1.59787	0.0885954	OCA2, IL11, PRDX1, RASGRF1, ODC1, BCL2, CYP1A1, IGF1, HIPK1, TYR, GLUL, CERT1	709	190	19414	1.7294	1	1	0.996895
GOTERM_BP_DIRECT	GO:0007411~axon guidance	12	1.59787	0.0885954	VASP, ROBO3, TENM2, EPHA6, PTPRO, NPTN, B3GNT2, ETV1, UNC5C, SLC7A11, DSCAML1, EPHB3	709	190	19414	1.7294	1	1	0.996895
GOTERM_BP_DIRECT	GO:0008544~epidermis development	7	0.932091	0.0900515	DSP, ACER1, FABP5, GJB5, EMP1, GRHL3, CCN2	709	85	19414	2.25501	1	1	0.996895
GOTERM_BP_DIRECT	GO:0089718~amino acid import across plasma membrane	3	0.399467	0.0904878	SLC22A4, SLC16A2, SLC7A2	709	14	19414	5.86762	1	1	0.996895
GOTERM_BP_DIRECT	GO:0046839~phospholipid dephosphorylation	3	0.399467	0.0904878	PLPPR2, PLPPR3, PLPPR4	709	14	19414	5.86762	1	1	0.996895
GOTERM_BP_DIRECT	GO:0048538~thymus development	5	0.665779	0.091408	BCL2, CTNNB1, TYR, JARID2, EPHB3	709	47	19414	2.913	1	1	0.996895
GOTERM_BP_DIRECT	GO:0008284~positive regulation of cell proliferation	27	3.59521	0.0918673	CSF1, SHC1, ODC1, DOT1L, ILK, PTN, HTR2A, EDNRB, CCN2, IL6R, IL13RA1, IL11, IL11RA, EMP2, IGF1, OSMR, HIPK1, NCCRP1, MEIS2, EPOR, TSHR, TGFBR2, TJP1, BCL2, SHANK2, FGFR1, CRLF2	709	541	19414	1.36658	1	1	0.996895
GOTERM_BP_DIRECT	GO:0014059~regulation of dopamine secretion	4	0.532623	0.0948142	GRM2, DTNBP1, HTR2A, SYT9	709	30	19414	3.65096	1	1	0.996895
GOTERM_BP_DIRECT	GO:0045471~response to ethanol	8	1.06525	0.0962733	TJP1, GABBR1, CA3, KCNC2, ADH7, GRIN2B, NR0B2, ADH6	709	107	19414	2.04727	1	1	0.996895
GOTERM_BP_DIRECT	GO:0034097~response to cytokine	5	0.665779	0.0969963	TMEM102, AANAT, BCL2, OSMR, IL6R	709	48	19414	2.85232	1	1	0.996895
GOTERM_BP_DIRECT	GO:0007613~memory	7	0.932091	0.0980295	SLC8A3, DTNBP1, PAK6, PTN, MAPT, HTR2A, CSMD1	709	87	19414	2.20317	1	1	0.996895
CC
Category	Term	Count	%	PValue	Genes	List Total	Pop Hits	Pop Total	Fold Enrichment	Bonferroni	Benjamini	FDR
GOTERM_CC_DIRECT	GO:0005886~plasma membrane	267	35.5526	1.67e-11	TFRC, FRMPD3, IL23R, RRH, SLC4A1, GBA2, SLC4A5, IL27RA, EDNRB, GJA4, INSC, ARL6IP5, KIF21A, CCN2, SLC12A6, GLUL, SLC12A7, EPHB3, ENTPD1, EPHA6, SLC6A17, PRKCB, SYTL1, UNC5C, MAPK8IP1, KCNQ2, CSNK2B, MXRA8, TLN2, SLC22A4, SLC22A3, SLC22A6, TTYH3, SLC22A5, EPB41, SLC22A1, PCDH15, PIK3R1, ADH7, PCDH17, CBARP, GNG10, SYNGR1, INPP5J, INPP5K, PIP5K1B, RHBDL1, ABCA1, TMEM184A, VASP, CARMIL3, SLC16A12, G…	721	5333	20624	1.43211	9.16e-09	9.16e-09	8.48e-09
GOTERM_CC_DIRECT	GO:0005887~integral component of plasma membrane	98	13.0493	2.45e-10	CHRM2, TFRC, RRH, SLC4A1, IL27RA, FADS2, EDNRB, GJA4, SLC16A6, SLC12A6, SLC16A2, SLC16A3, SLC12A7, EPHB3, KIRREL3, ENTPD1, EPHA6, SLC6A17, IL11RA, KCNH8, IRAG2, KCNQ2, RHCE, SLC22A4, GRIA2, PMEL, SLC22A3, SLC22A6, SLC22A1, SLC1A2, PCDH15, PCDH17, PLXNA1, SLC38A2, RHBDL1, CD99, ABCA1, SLC52A3, SLC16A12, GRIN2B, OPN5, CALHM6, PTPRD, MC1R, GJB4, GPR183, GPR101, FGFR1, GABRB2, TENM2, KCNC2, PTGDR2, P…	721	1438	20624	1.94942	1.35e-07	6.74e-08	6.24e-08
GOTERM_CC_DIRECT	GO:0016021~integral component of membrane	258	34.3542	5.72e-09	MT-ND6, NCKAP1, SPI1, TMEM200B, TFRC, IL23R, UXS1, RRH, SLC4A1, ZDHHC1, TMEM91, GBA2, SLC4A5, IL27RA, MT-ND1, EDNRB, GJA4, ARL6IP5, SLC12A6, TMPO, STARD3, ENTPD1, EPHA6, ATP6V0E1, MMD2, UNC5C, CACNA2D4, MFSD10, KCNQ2, MXRA8, ASTN2, SLC22A4, SLC22A3, SLC22A6, SLC45A2, SLC22A5, LMAN2L, EPB41, SLC22A1, PCDH15, TMTC2, PCDH17, CBARP, SYNGR1, SYNGR2, SCAP, ST3GAL1, RHBDL1, ST3GAL2, ABCA1, TMEM184A, ST8…	721	5394	20624	1.36819	3.15e-06	1.05e-06	9.71e-07
GOTERM_CC_DIRECT	GO:0016323~basolateral plasma membrane	28	3.72836	2.36e-07	SLC22A3, SLC22A6, TFRC, SLC43A3, KCNC2, EPB41, SLC22A1, SLC40A1, SLC4A1, SLC7A11, SLC4A5, BEST1, MARVELD2, CA9, SLC12A6, SLC16A3, CA12, DSP, CA11, ABCC1, ANXA1, SLC16A12, TSHR, TJP1, CTNNB1, SLC29A1, SLC22A9, SLC29A2	721	251	20624	3.19096	0.00013	3.24e-05	3e-05
GOTERM_CC_DIRECT	GO:0098839~postsynaptic density membrane	15	1.99734	6.75e-06	GRIA1, GRIA2, PLPPR4, PTPRO, ADCY1, SORCS2, GRIN2B, GRM1, SHISA6, GRM5, SLITRK3, LRRTM2, NPTN, RGS7BP, SLC16A3	721	97	20624	4.42341	0.00370528	0.000627	0.00058
GOTERM_CC_DIRECT	GO:0045211~postsynaptic membrane	22	2.92943	6.84e-06	CHRM2, GRIA1, GABRB2, GRIA2, TENM2, GABBR1, KCNB1, KCNC2, PCDH8, DTNBP1, HTR2A, GRIN2B, SHISA8, PCDH17, SHISA6, DNM2, GRM3, GABRR1, CTNNB1, IGSF9B, SHANK2, SHANK1	721	199	20624	3.16233	0.0037533	0.000627	0.00058
GOTERM_CC_DIRECT	GO:0030425~dendrite	36	4.79361	8.55e-06	GRIA1, CHRM2, GRIA2, TENM2, PRKAA2, KCNC2, HTR2A, TRAK1, RAP1GAP, GRM1, ARHGAP44, GRM2, OPA1, CNR2, DNER, TRIM3, NPTN, KIF21A, KIF21B, NCDN, MARK4, SLC38A2, EPHB3, KIRREL3, EPHA6, KCNB1, ANXA3, PCDH8, UNC5C, MAPK8IP1, SLC8A3, TTLL7, ATXN10, ADNP, MAPT, SHANK1	721	448	20624	2.29859	0.00469146	0.000672	0.000622
GOTERM_CC_DIRECT	GO:0098685~Schaffer collateral - CA1 synapse	15	1.99734	1.09e-05	GABBR1, IQSEC2, PCDH8, DTNBP1, PTN, SYP, ADCY1, GRM1, PTPRD, GRM5, LRRTM2, NPTN, NEFL, CTNNB1, SHANK1	721	101	20624	4.24823	0.00596999	0.000748	0.000693
GOTERM_CC_DIRECT	GO:0098978~glutamatergic synapse	33	4.39414	2.2e-05	GRIA1, CHRM2, GABRB2, PLPPR4, PTPRO, SLC1A2, HTR2A, ADCY1, GRM1, CDH8, PCDH17, GRM3, ARHGAP44, GRM2, ACAN, GABRR1, GRM5, EEF2K, LRRTM2, NPTN, DGCR8, GABBR1, CDKL5, SLC6A17, PCDH8, DTNBP1, DNM2, PTPRD, SCN10A, CTNNB1, RGS7BP, SHANK2, SHANK1	721	411	20624	2.29673	0.0120456	0.00132785	0.00122887
GOTERM_CC_DIRECT	GO:0016324~apical plasma membrane	32	4.26099	2.41e-05	SLC22A4, SLC22A3, SLC22A5, KCNC2, PTPRO, SLC22A1, SLC43A1, SLC7A13, SLC4A5, SLC22A12, MARVELD2, CTSL, SLC22A18, SLC16A2, SLC16A3, IL6R, SLC22A11, CA12, MPP3, ABCC1, TMEM30A, ANXA1, KCNB1, SLC52A3, EMP2, MYO7A, OSMR, TJP1, SLC29A1, SHANK2, CRB3, SLC29A2	721	394	20624	2.32323	0.0131909	0.00132785	0.00122887
GOTERM_CC_DIRECT	GO:0030424~axon	30	3.99467	2.86e-05	ROBO3, PRKAA2, KCNC2, PTPRO, HTR2A, RAP1GAP, GRM3, GRM2, NPTN, NEFL, KIF21A, KIF21B, SLC12A6, SLC38A2, KIRREL3, KCNB1, ANXA3, DTNBP1, CCK, TANC2, CLDN11, SLC8A3, SCN10A, PINK1, SCN4A, RGS7BP, ADNP, MAPT, DSCAML1, TNFRSF21	721	360	20624	2.38373	0.0155848	0.00142793	0.00132149
GOTERM_CC_DIRECT	GO:0030054~cell junction	23	3.06258	3.21e-05	MAGI1, DSP, TENM2, ITGB4, EPB41, SLC7A2, TJP1, CLDN11, SLC8A3, TSPAN15, GJB4, MARVELD2, GJB3, XIRP1, XIRP2, CTNNB1, PAK6, LCP1, PKP3, MYZAP, TJP3, DSC3, CRB3	721	237	20624	2.77599	0.0174835	0.00146982	0.00136025
GOTERM_CC_DIRECT	GO:0043197~dendritic spine	18	2.3968	3.62e-05	GRIA1, PSD, GRIA2, TENM2, GABBR1, PTPRO, DTNBP1, SORCS2, TANC2, GRM3, SLC8A3, ARHGAP44, GRM5, EEF2K, NEURL1, MAPT, SHANK2, SHANK1	721	157	20624	3.27952	0.0197287	0.00147197	0.00136224
GOTERM_CC_DIRECT	GO:0042734~presynaptic membrane	16	2.13049	3.75e-05	CHRM2, GABBR1, KCNC2, PCDH8, SLC1A2, SYP, HTR2A, PCDH17, GRM3, PTPRD, GRM2, SCN10A, GABRR1, NPTN, CTNNB1, RGS7BP	721	127	20624	3.60374	0.0203971	0.00147197	0.00136224
GOTERM_CC_DIRECT	GO:0016020~membrane	170	22.6365	4.17e-05	CHRM2, PGLYRP2, TMEM200B, TFRC, CSF1, NCF2, DGKA, IL23R, SLC4A1, RPL8, GBA2, LCLAT1, TMEM91, PVR, BZW1, SLC4A5, IPO5, BEST1, LOXL2, TGM1, FADS3, FADS2, PSMD2, PAPOLG, STMN1, ARL6IP5, SLC16A6, SLC12A6, SLC16A3, IL6R, TMPO, MAGI1, KIRREL3, ENTPD1, IL11RA, RPS5, IRAG2, LEMD1, MFSD10, DISP3, CACNB3, FRMD5, PRPF6, ASTN2, DSC1, DSC3, SLC22A3, DDX5, SLC45A2, LMAN2L, SLC22A1, SLC1A2, PIK3R1, RAP1GAP, DPP…	721	3653	20624	1.33118	0.0226801	0.00152939	0.00141538
GOTERM_CC_DIRECT	GO:0097449~astrocyte projection	6	0.798935	5.21e-05	GRM3, GRM2, GRM5, PINK1, SLC1A2, SLC7A11	721	13	20624	13.2022	0.0282569	0.00179144	0.0016579
GOTERM_CC_DIRECT	GO:0033162~melanosome membrane	7	0.932091	6.14e-05	OCA2, PMEL, SLC45A2, GPNMB, TYRP1, DTNBP1, TYR	721	21	20624	9.53491	0.0332	0.00198604	0.00183799
GOTERM_CC_DIRECT	GO:0060076~excitatory synapse	8	1.06525	0.000119	GRIA1, GRIA2, SRPX2, LRRTM2, SLC17A6, SLC17A7, SYP, SHANK1	721	33	20624	6.93448	0.0631704	0.003625	0.00335477
GOTERM_CC_DIRECT	GO:0098982~GABA-ergic synapse	12	1.59787	0.000177	ACAN, GABRB2, GABBR1, GABRR1, SLC6A17, KCNC2, SLITRK3, PTPRO, LRRTM2, NPTN, IGSF9B, PCDH17	721	85	20624	4.03831	0.0927503	0.00512257	0.00474071
GOTERM_CC_DIRECT	GO:0030672~synaptic vesicle membrane	14	1.86418	0.000315	GRIA1, MCTP1, SLC6A17, DTNBP1, SYP, SYT9, CBARP, SYNGR1, SV2C, SYNGR2, SV2B, SLC17A6, SLC17A7, SLC18A3	721	121	20624	3.30964	0.159251	0.00855005	0.00791268
GOTERM_CC_DIRECT	GO:0014069~postsynaptic density	22	2.92943	0.000337	GRIA1, GRIA2, DTNBP1, RPL8, MAPK8IP2, ADD3, GRIN2B, SHISA8, INSYN2A, SHISA6, MIB1, GRM3, SLC8A3, ARHGAP44, EEF2K, FABP5, NEURL1, DGCR8, PAK6, IGSF9B, SHANK2, SHANK1	721	260	20624	2.4204	0.169081	0.00855005	0.00791268
GOTERM_CC_DIRECT	GO:0030426~growth cone	15	1.99734	0.000342	TENM2, RASGRF1, PTPRO, DTNBP1, UNC5C, CBARP, DNM2, PINK1, DPYSL3, INPP5J, NEFL, EXOC6, KIF21B, MAPT, SHANK2	721	138	20624	3.10921	0.171496	0.00855005	0.00791268
GOTERM_CC_DIRECT	GO:0030285~integral component of synaptic vesicle membrane	7	0.932091	0.000514	SYNGR1, SV2C, SLC6A17, SLC17A6, SLC17A7, SYP, SYT9	721	30	20624	6.67443	0.246248	0.0122878	0.0113718
GOTERM_CC_DIRECT	GO:0043005~neuron projection	27	3.59521	0.000573	GABRB2, TENM2, PTGDR2, RASGRF1, PTPRO, FAM107A, GABRR1, SV2C, SV2B, STMN1, INPP5K, SLC17A6, SLC17A7, MARK4, ANKS1A, EPHB3, EPHA6, DTNBP1, SYP, PTPN13, GRIN2B, ADCYAP1, IGSF9B, RGS7BP, MAPT, SHANK2, SHANK1	721	368	20624	2.09872	0.27036	0.0131297	0.012151
GOTERM_CC_DIRECT	GO:0043235~receptor complex	19	2.52996	0.000754	EPHA6, IL11RA, ITGB4, IL23R, IL2RG, OSMR, LRP1B, TSHR, TGFBR2, IL27RA, GHR, IL3RA, IL12RB1, GPR101, IL6R, EPHB3, IL13RA1, CRLF2, FGFR1	721	220	20624	2.47041	0.339586	0.0165893	0.0153526
GOTERM_CC_DIRECT	GO:0099055~integral component of postsynaptic membrane	8	1.06525	0.000877	GRM3, CHRM2, GRM2, GRM5, GABBR1, PCDH8, HTR2A, PCDH17	721	45	20624	5.08528	0.382699	0.0185456	0.0171631
GOTERM_CC_DIRECT	GO:0045202~synapse	34	4.5273	0.00128454	CHRM2, GABRB2, C1QA, TENM2, KCNC2, NCAN, PCDH15, CACNA1B, FAM107A, ACAN, GABRR1, GRM5, SRPX2, PTPRZ1, DPYSL3, CAPN5, SLC12A6, SLC12A7, SLC16A3, UNC5C, MYO7A, MAPK8IP1, DNM2, SLC8A3, CACNB3, FABP5, PPA2, GNAQ, KCNQ2, PLP1, CTNNB1, TLN2, DSCAML1, RPS23	721	537	20624	1.8111	0.506856	0.0261666	0.024216
GOTERM_CC_DIRECT	GO:0099061~integral component of postsynaptic density membrane	8	1.06525	0.00186733	GRIA1, PLPPR4, PTPRO, LRRTM2, NPTN, ADCY1, SLC16A3, SHISA6	721	51	20624	4.48701	0.642274	0.0366796	0.0339453
GOTERM_CC_DIRECT	GO:0030057~desmosome	6	0.798935	0.00217948	DSP, KAZN, PKP3, DSC1, DSC2, DSC3	721	27	20624	6.3566	0.698813	0.0411176	0.0380525
GOTERM_CC_DIRECT	GO:0031410~cytoplasmic vesicle	23	3.06258	0.00224278	DENND1B, SLC30A8, CPB1, TFRC, TESK1, APOA1, EMP2, HTR2A, TRAK1, AP2A2, BICD2, MIB1, AP3M1, TM9SF1, MARVELD2, GPNMB, JMY, ANP32E, KIF21B, ADGRL4, DSC2, AGFG1, FGFR1	721	322	20624	2.04319	0.70914	0.0411176	0.0380525
GOTERM_CC_DIRECT	GO:0099056~integral component of presynaptic membrane	8	1.06525	0.00356239	GRM3, CHRM2, PTPRD, SCN10A, GABBR1, SLC1A2, HTR2A, PCDH17	721	57	20624	4.0147	0.859537	0.0617686	0.0571641
GOTERM_CC_DIRECT	GO:0098686~hippocampal mossy fiber to CA3 synapse	7	0.932091	0.00359381	PTPRD, LRRTM2, DTNBP1, ADCY1, SYT9, C1QL2, SHANK2	721	43	20624	4.65658	0.861952	0.0617686	0.0571641
GOTERM_CC_DIRECT	GO:0048471~perinuclear region of cytoplasm	41	5.45939	0.0038386	RD3, PLVAP, CSF1, TFRC, CABP7, WWC1, TESK1, AKAP6, PIK3R1, AANAT, SLK, INPP5K, CCN2, RHPN2, CERT1, ABCA1, TMEM184A, NANOS2, KCNB1, SERPINF1, APLP1, PLAAT3, EMP2, MMD2, SYP, INHBA, TYR, MEIS2, MAPK8IP1, DNM2, SLC8A3, GAK, PINK1, INF2, EHD4, NPC1, NEURL1, CTNNB1, EXOC6, ATXN10, LCP1	721	735	20624	1.59564	0.879402	0.0623738	0.0577241
GOTERM_CC_DIRECT	GO:0005789~endoplasmic reticulum membrane	57	7.58988	0.00385584	MCTP1, NRROS, MOGAT3, RASGRF2, PROS1, FMN1, SLC7A11, ZDHHC1, LCLAT1, FADS3, FADS2, SMPD4, ARL6IP5, TMED3, STARD3, CERS4, CERS5, PCYT1B, IRAG2, PLAAT3, TLCD3B, LSS, MAPK8IP1, DISP3, RDH5, HPD, GRIA1, GRIA2, OCA2, PMEL, CANT1, LMAN2L, SLC43A1, TMTC2, GRAMD4, EXTL1, SCAP, CERT1, ABCA1, GABBR1, ATP13A1, PNPLA8, DTNBP1, GRIN2B, RPE65, TM6SF2, SLC8A3, ACER1, TMEM98, LPCAT4, CYP1A2, CYP1A1, BCL2, ESYT3,…	721	1112	20624	1.46625	0.880544	0.0623738	0.0577241
GOTERM_CC_DIRECT	GO:0001750~photoreceptor outer segment	9	1.1984	0.00420315	RD3, MAK, GNAQ, PCDH15, RRH, MYO7A, RGR, PPEF2, SHANK2	721	74	20624	3.47895	0.901392	0.0660494	0.0611258
GOTERM_CC_DIRECT	GO:0070062~extracellular exosome	101	13.4487	0.00453395	NCKAP1, PLVAP, CRTC2, PGLYRP2, TFRC, UXS1, PROS1, SLC4A1, ZDHHC1, CNDP2, TGM1, SLK, PSMD2, STMN1, CAPN5, GLUL, ENTPD1, HGD, PRKCB, RPS5, SERPINF1, SERPINF2, SYTL1, NCCRP1, SCN10A, RBP5, CSNK2B, MXRA8, SERPING1, DSC1, HPD, DSC2, PLBD2, CES2, PMEL, DDX5, SLC22A6, TTYH3, SLC22A5, GSTT2, LTBP3, ADH5, ADH6, SYNGR2, PCBP3, C7, PRDX1, PLXNA1, ST3GAL1, GSTT2B, VASP, PTPRD, EHD4, TMEM98, GNAQ, OGN, FERMT3…	721	2219	20624	1.30197	0.917861	0.0688593	0.0637261
GOTERM_CC_DIRECT	GO:0043209~myelin sheath	6	0.798935	0.0047098	CA2, BCL2, PLP1, PMP2, GLUL, CA13	721	32	20624	5.36338	0.925467	0.0688593	0.0637261
GOTERM_CC_DIRECT	GO:0001533~cornified envelope	8	1.06525	0.00475755	DSP, TGM1, ANXA1, KAZN, PKP3, DSC1, DSC2, DSC3	721	60	20624	3.81396	0.927408	0.0688593	0.0637261
GOTERM_CC_DIRECT	GO:0043025~neuronal cell body	24	3.19574	0.00523316	CHRM2, GRIA1, GRIA2, SLC22A3, GABBR1, PRKAA2, ANXA3, CACNA1B, DTNBP1, UNC5C, HTR2A, MAPK8IP2, RAP1GAP, MAPK8IP1, GHR, SLC8A3, CNR2, DNER, ADNP, MAPT, NCDN, ATXN10, SLC38A2, SHANK2	721	367	20624	1.87061	0.94419	0.073801	0.0682995
GOTERM_CC_DIRECT	GO:0044297~cell body	9	1.1984	0.00579346	PINK1, DPYSL3, SLC1A2, RDH5, MAPT, PTPN13, RLBP1, RPE65, MAPK8IP1	721	78	20624	3.30054	0.959061	0.07966	0.0737217
GOTERM_CC_DIRECT	GO:0005911~cell-cell junction	15	1.99734	0.0073186	CD53, MAGI1, KIRREL3, MPP3, TENM2, PIK3R1, ADD3, CDH24, CTNNB1, CSK, PKP3, DSC1, DSC2, NECTIN2, DSC3	721	191	20624	2.24644	0.982403	0.0981763	0.0908577
GOTERM_CC_DIRECT	GO:0009925~basal plasma membrane	8	1.06525	0.00802287	SLC22A4, ABCC1, SLC22A6, SLC22A5, ITGB4, SLC22A1, SLC22A11, BEST1	721	66	20624	3.46724	0.98809	0.105061	0.0972295
GOTERM_CC_DIRECT	GO:0043198~dendritic shaft	6	0.798935	0.0098916	KIRREL3, GRM5, GABBR1, INPP5J, RGS7BP, HTR2A	721	38	20624	4.51653	0.995778	0.123645	0.114428
GOTERM_CC_DIRECT	GO:0005891~voltage-gated calcium channel complex	6	0.798935	0.0098916	SCN10A, CACNB3, CACNA1B, CACNA1D, SCN4A, CACNA2D4	721	38	20624	4.51653	0.995778	0.123645	0.114428
GOTERM_CC_DIRECT	GO:0042470~melanosome	10	1.33156	0.0105793	PMEL, SYNGR1, TFRC, SERPINF1, PRDX1, TYRP1, SYTL1, MYO7A, TYR, SLC24A5	721	104	20624	2.75045	0.997119	0.129258	0.119622
GOTERM_CC_DIRECT	GO:0005829~cytosol	224	29.8269	0.0108107	NCKAP1, SCOC, DHFR2, ZFYVE9, WIPF3, TESK1, RPL8, GBA2, BACH2, NUDT4, ZMIZ1, PSMD2, DPYSL3, STMN1, WDR91, CCN4, FBXO3, KIF21A, KIF21B, AP1S3, CCN2, ANKS1A, GLUL, EPHB3, AGFG1, STARD3, STARD5, PRKCB, MYO7A, ASRGL1, MAPK8IP1, RBP5, PPA2, CSNK2B, TTLL11, HPD, CES1, SLC22A5, EPB41, TRMT2A, PIK3R1, ADH7, ADH5, ADH6, ADH4, PCBP3, PRDX1, INPP5J, INPP5K, PIP5K1B, GSTT2B, VASP, LARP7, TYR, DHFR, AGO4, MKS1…	721	5593	20624	1.14562	0.997467	0.129258	0.119622
GOTERM_CC_DIRECT	GO:0005912~adherens junction	14	1.86418	0.0111962	MAGI1, DSP, MPP3, ANXA1, FMN1, PVR, CDH8, TJP1, FRMD5, CDH24, CTNNB1, PKP3, SSX2IP, DSC2	721	181	20624	2.21252	0.997956	0.129808	0.120132
GOTERM_CC_DIRECT	GO:0072536~interleukin-23 receptor complex	3	0.399467	0.0113456	IL23R, IL12RB1, IL27RA	721	5	20624	17.1628	0.998119	0.129808	0.120132
GOTERM_CC_DIRECT	GO:0030673~axolemma	4	0.532623	0.0115648	GABBR1, KCNC2, SLC1A2, MAPT	721	14	20624	8.17278	0.998335	0.129808	0.120132
GOTERM_CC_DIRECT	GO:0016328~lateral plasma membrane	8	1.06525	0.0146227	ABCC1, ANXA1, KCNB1, SLC22A1, PTPRO, CTNNB1, SLC7A11, SLC16A3	721	74	20624	3.0924	0.999697	0.16085	0.14886
GOTERM_CC_DIRECT	GO:0032587~ruffle membrane	9	1.1984	0.0250313	PSD, C2CD5, CDKL5, WWC1, FAM107A, INPP5J, INPP5K, LCP1, DNM2	721	101	20624	2.54894	0.999999	0.269945	0.249822
GOTERM_CC_DIRECT	GO:0043204~perikaryon	12	1.59787	0.0259526	SLC8A3, TTLL7, ADCYAP1, CNR2, KCNB1, KCNC2, NEURL1, RGS7BP, NCDN, ASTN2, GLUL, SORCS2	721	161	20624	2.13203	0.999999	0.273079	0.252722
GOTERM_CC_DIRECT	GO:0005635~nuclear envelope	14	1.86418	0.0263149	TOR4A, GPX4, IRAG2, AKAP6, PLAAT3, DHRS2, BICD2, SMPD4, NPC1, TNMD, SLC22A18, NUP54, MYZAP, TMPO	721	203	20624	1.97274	1	0.273079	0.252722
GOTERM_CC_DIRECT	GO:0005921~gap junction	4	0.532623	0.0310309	TJP1, GJB3, GJA4, DSC1	721	20	20624	5.72094	1	0.316056	0.292495
GOTERM_CC_DIRECT	GO:0005737~cytoplasm	222	29.5606	0.0321726	PID1, UXS1, TESK1, RPL8, NUDT4, LGALS2, ZMIZ1, DPYSL3, STMN1, FBXO3, KIF21A, ANKS1A, GLUL, AGFG1, TMPO, PABIR1, STARD3, PRKCB, MYO7A, MAPK8IP2, ASRGL1, MAPK8IP1, PPA2, CSNK2B, TLN2, SPATA18, ANKK1, CES1, RD3, NUMBL, SLC22A5, PCDH15, PIK3R1, ADH7, ADH4, PCBP3, PRDX1, INPP5J, INPP5K, GSTT2B, VASP, CARMIL3, GADD45B, IQSEC2, TPRG1, IFI44, NR0B1, TYR, NR0B2, GRIN2B, MC1R, EHD4, GJB3, AGO4, MKS1, PLCH2…	721	5687	20624	1.11663	1	0.321726	0.297743
GOTERM_CC_DIRECT	GO:0034707~chloride channel complex	6	0.798935	0.0370288	GABRB2, GABRR1, TTYH3, SLC17A6, SLC17A7, BEST1	721	53	20624	3.23827	1	0.361137	0.334216
GOTERM_CC_DIRECT	GO:0001917~photoreceptor inner segment	7	0.932091	0.037427	PHLPP2, RD3, MAK, MYO7A, PPEF2, ASRGL1, SHANK2	721	71	20624	2.82018	1	0.361137	0.334216
GOTERM_CC_DIRECT	GO:0005922~connexin complex	4	0.532623	0.0398296	GJB4, GJB3, GJB5, GJA4	721	22	20624	5.20086	1	0.377695	0.349539
GOTERM_CC_DIRECT	GO:0005883~neurofilament	3	0.399467	0.0454789	CLDN11, NEFL, SHANK2	721	10	20624	8.58141	1	0.41689	0.385812
GOTERM_CC_DIRECT	GO:0072534~perineuronal net	3	0.399467	0.0454789	ACAN, PTPRZ1, NCAN	721	10	20624	8.58141	1	0.41689	0.385812
GOTERM_CC_DIRECT	GO:0098981~cholinergic synapse	3	0.399467	0.0543258	CHRM2, KCNB1, NEFL	721	11	20624	7.80129	1	0.489823	0.453309
GOTERM_CC_DIRECT	GO:0043202~lysosomal lumen	8	1.06525	0.055623	ACAN, CTSL, NCAN, OGN, EPDR1, CTSF, CTSV, PLBD2	721	98	20624	2.33508	1	0.49343	0.456647
GOTERM_CC_DIRECT	GO:0032281~AMPA glutamate receptor complex	4	0.532623	0.0607465	GRIA1, GRIA2, SHISA8, SHISA6	721	26	20624	4.40073	1	0.530326	0.490793
GOTERM_CC_DIRECT	GO:0099634~postsynaptic specialization membrane	4	0.532623	0.0666341	GABRB2, KCNB1, SLITRK3, LRRTM2	721	27	20624	4.23774	1	0.572637	0.529949
GOTERM_CC_DIRECT	GO:1904115~axon cytoplasm	6	0.798935	0.0686609	AP3M1, OPA1, DTNBP1, NEFL, MAPT, TRAK1	721	63	20624	2.72426	1	0.580977	0.537668
GOTERM_CC_DIRECT	GO:0070382~exocytic vesicle	4	0.532623	0.0727714	DPYSL3, SYTL1, IGF1, SYT9	721	28	20624	4.08639	1	0.591529	0.547433
GOTERM_CC_DIRECT	GO:0099092~postsynaptic density, intracellular component	3	0.399467	0.0736082	PSD, CTNNB1, DNM2	721	13	20624	6.60109	1	0.591529	0.547433
GOTERM_CC_DIRECT	GO:0030121~AP-1 adaptor complex	3	0.399467	0.0736082	AP1S3, AP2A2, SLC18A3	721	13	20624	6.60109	1	0.591529	0.547433
GOTERM_CC_DIRECT	GO:0030027~lamellipodium	12	1.59787	0.07421	VASP, NCKAP1, CARMIL3, DPYSL3, PTPRO, TESK1, CTNNB1, ILK, UNC5C, PTPN13, FGD1, DNM2	721	192	20624	1.78779	1	0.591529	0.547433
GOTERM_CC_DIRECT	GO:0005925~focal adhesion	22	2.92943	0.0753914	VASP, NCKAP1, ANXA1, SHC1, ITGB4, ARPC1B, RPS5, FAM107A, ILK, RPL8, PVR, DNM2, GAK, CAPN5, XIRP1, XIRP2, CTNNB1, LCP1, TLN2, CD99, NECTIN2, MAP4K4	721	428	20624	1.47034	1	0.592361	0.548204
GOTERM_CC_DIRECT	GO:0009986~cell surface	31	4.12783	0.079207	GRIA1, SRPX, PLVAP, NRROS, TFRC, ITGB4, SLC1A2, SLC7A11, IL2RG, PVR, GHR, TMEM102, SRPX2, MRC1, SLITRK3, CAPN5, NPTN, TIGIT, CD53, ANXA1, CD93, KCNB1, SERPINF2, EMP2, UNC5C, GRIN2B, TSHR, TSPAN15, MXRA8, DSCAML1, NECTIN2	721	654	20624	1.35588	1	0.609144	0.563735
GOTERM_CC_DIRECT	GO:0008021~synaptic vesicle	9	1.1984	0.0797424	KIRREL3, GABBR1, SYNGR2, SV2C, SLC6A17, SV2B, RAB12, SLC40A1, SYP	721	128	20624	2.01127	1	0.609144	0.563735
GOTERM_CC_DIRECT	GO:0016607~nuclear speck	22	2.92943	0.0844514	DENND1B, SF3B2, DDX5, RMI2, RBM15, PRKAA2, CBX4, FAM107A, DNAJC11, KAZN, U2AF1, NR0B1, HIPK1, KLF15, EPOR, GTF2E2, AFF2, NR4A2, SART3, PRPF6, MAPT, SMNDC1	721	435	20624	1.44668	1	0.626582	0.579873
GOTERM_CC_DIRECT	GO:0031093~platelet alpha granule lumen	6	0.798935	0.0844799	TOR4A, PROS1, SERPINF2, SERPING1, IGF1, FERMT3	721	67	20624	2.56162	1	0.626582	0.579873
GOTERM_CC_DIRECT	GO:0005923~bicellular tight junction	9	1.1984	0.085443	VASP, CLDN11, MAGI1, TJP1, MARVELD2, MXRA8, CTNNB1, TJP3, CRB3	721	130	20624	1.98033	1	0.626582	0.579873
GOTERM_CC_DIRECT	GO:0098794~postsynapse	9	1.1984	0.0883805	SLC8A3, C1QA, GRIA2, SLC6A17, RGS7BP, NCDN, RPL8, SLC29A1, AP2A2	721	131	20624	1.96521	1	0.639596	0.591917
GOTERM_CC_DIRECT	GO:0032591~dendritic spine membrane	3	0.399467	0.0946969	GRIA1, SHISA8, SHISA6	721	15	20624	5.72094	1	0.676406	0.625983
GOTERM_CC_DIRECT	GO:0030669~clathrin-coated endocytic vesicle membrane	6	0.798935	0.0974936	CHRM2, TFRC, TYRP1, SYT9, AP2A2, SLC18A3	721	70	20624	2.45183	1	0.687455	0.636209
GOTERM_CC_DIRECT	GO:0042788~polysomal ribosome	4	0.532623	0.099659	RPL36A, NR0B1, RPL8, RPS23	721	32	20624	3.57559	1	0.693828	0.642107
MF
Category	Term	Count	%	PValue	Genes	List Total	Pop Hits	Pop Total	Fold Enrichment	Bonferroni	Benjamini	FDR
GOTERM_MF_DIRECT	GO:0004024~alcohol dehydrogenase activity, zinc-dependent	7	0.932091	1.61893e-08	ADH4, ADH1C, ADH1B, ADH1A, ADH7, ADH5, ADH6	696	7	18945	27.2198	1.60272e-05	1.60274e-05	1.58493e-05
GOTERM_MF_DIRECT	GO:0022857~transmembrane transporter activity	22	2.92943	3.06151e-07	SLC22A5, SLC43A3, SLC22A1, SLC43A1, SLC4A1, SLC4A5, MFSD10, SLC22A12, SLC22A24, SLC22A14, SLC22A25, SV2C, SLC22A16, SV2B, SLC22A18, SLC16A6, FLVCR1, SLC17A6, SLC17A7, SLC22A10, SLC18A3, SLC22A11	696	157	18945	3.81424	0.000303043	0.000151545	0.000149861
GOTERM_MF_DIRECT	GO:0019955~cytokine binding	11	1.46471	5.09881e-06	GHR, IL11RA, IL23R, IL3RA, IL2RG, IL12RB1, OSMR, IL6R, IL27RA, IL13RA1, CRLF2	696	46	18945	6.50909	0.00503512	0.00144533	0.00142927
GOTERM_MF_DIRECT	GO:0004896~cytokine receptor activity	12	1.59787	7.07021e-06	GHR, IL11RA, IL23R, IL3RA, IL2RG, IL12RB1, OSMR, IL6R, EPOR, IL27RA, IL13RA1, CRLF2	696	58	18945	5.63169	0.00697509	0.00144533	0.00142927
GOTERM_MF_DIRECT	GO:0004022~alcohol dehydrogenase (NAD) activity	6	0.798935	7.29965e-06	ADH4, ADH1C, ADH1A, ADH7, ADH5, ADH6	696	9	18945	18.1466	0.00720063	0.00144533	0.00142927
GOTERM_MF_DIRECT	GO:0004089~carbonate dehydratase activity	7	0.932091	2.08746e-05	CA12, CA11, CA1, CA3, CA2, CA9, CA13	696	17	18945	11.2082	0.0204539	0.0034443	0.00340603
GOTERM_MF_DIRECT	GO:0004745~retinol dehydrogenase activity	7	0.932091	5.94939e-05	ADH4, ADH1C, ADH1B, ADH1A, RDH5, ADH7, ADH6	696	20	18945	9.52694	0.0571996	0.00827214	0.00818023
GOTERM_MF_DIRECT	GO:0008514~organic anion transmembrane transporter activity	8	1.06525	6.68456e-05	SLC22A3, SLC22A6, SLCO4A1, SLC22A1, SLC1A2, MFSD10, SLC22A9, SLC22A11	696	29	18945	7.50892	0.064037	0.00827214	0.00818023
GOTERM_MF_DIRECT	GO:0016836~hydro-lyase activity	7	0.932091	8.07179e-05	CA12, CA11, CA1, CA3, CA2, CA9, CA13	696	21	18945	9.07328	0.0768042	0.00887896	0.00878031
GOTERM_MF_DIRECT	GO:0015293~symporter activity	11	1.46471	0.000444056	SLC22A4, SLC22A5, SLC6A17, SLC22A18, SLC16A6, SLC16A12, SLC1A2, SLC17A6, SLC16A2, SLC24A5, SLC16A3	696	76	18945	3.93971	0.355779	0.040927	0.0404723
GOTERM_MF_DIRECT	GO:0015651~quaternary ammonium group transmembrane transporter activity	4	0.532623	0.000465108	SLC22A4, SLC22A3, SLC22A5, SLC22A1	696	5	18945	21.7759	0.369072	0.040927	0.0404723
GOTERM_MF_DIRECT	GO:0005326~neurotransmitter transporter activity	6	0.798935	0.000496085	SLC22A3, SLC22A1, SLC17A6, SLC17A7, SLC29A1, SLC29A2	696	19	18945	8.59574	0.388137	0.040927	0.0404723
GOTERM_MF_DIRECT	GO:0050839~cell adhesion molecule binding	10	1.33156	0.000905338	DSP, TJP1, PTPRD, KIRREL3, TENM2, NPTN, PKP3, PVR, NECTIN2, TJP3	696	69	18945	3.9449	0.592082	0.0689449	0.0681789
GOTERM_MF_DIRECT	GO:0019841~retinol binding	5	0.665779	0.00133925	ADH4, RBP5, RBP3, ADH7, RLBP1	696	14	18945	9.72137	0.734662	0.0947044	0.0936522
GOTERM_MF_DIRECT	GO:0005504~fatty acid binding	7	0.932091	0.0020994	FABP4, RBP5, FABP5, FABP9, PMP2, FABP12, ADH5	696	37	18945	5.1497	0.875144	0.138561	0.137021
GOTERM_MF_DIRECT	GO:0015485~cholesterol binding	8	1.06525	0.00343277	ABCA1, STARD3, STARD5, NPC1, APOA1, PMP2, SYP, NFE2L1	696	54	18945	4.03257	0.96677	0.189815	0.187706
GOTERM_MF_DIRECT	GO:0001640~adenylate cyclase inhibiting G-protein coupled glutamate receptor activity	4	0.532623	0.00349856	GRM3, GRM2, GRM5, GRM1	696	9	18945	12.0977	0.968872	0.189815	0.187706
GOTERM_MF_DIRECT	GO:0008066~glutamate receptor activity	5	0.665779	0.00364291	GRM3, GRIA1, GRM2, GRM5, GRM1	696	18	18945	7.56106	0.973031	0.189815	0.187706
GOTERM_MF_DIRECT	GO:0016410~N-acyltransferase activity	5	0.665779	0.00364291	CERS4, CERS5, PLAAT3, PLAAT2, PLAAT5	696	18	18945	7.56106	0.973031	0.189815	0.187706
GOTERM_MF_DIRECT	GO:0099583~neurotransmitter receptor activity involved in regulation of postsynaptic cytosolic calcium ion concentration	3	0.399467	0.00393347	GRIA1, GRM5, GRM1	696	3	18945	27.2198	0.979795	0.194707	0.192543
GOTERM_MF_DIRECT	GO:0016491~oxidoreductase activity	18	2.3968	0.00418654	DHRS13, ADH1C, GSTO2, ADH1B, TYRP1, TYR, ADH7, DHRS2, ADH5, ADH6, MT-ND1, FADS3, CYP1A2, CYP1A1, ASPDH, RDH5, AASS, CBR3	696	226	18945	2.16795	0.984289	0.197366	0.195173
GOTERM_MF_DIRECT	GO:0031210~phosphatidylcholine binding	6	0.798935	0.00504066	ABCA1, PCYT1B, ESYT3, APOA1, PCTP, RPE65	696	31	18945	5.26835	0.993281	0.22683	0.22431
GOTERM_MF_DIRECT	GO:0005515~protein binding	496	66.0453	0.0057441	NCKAP1, SCOC, SPI1, PID1, TFRC, ZFYVE9, TESK1, SLC4A1, RPL8, BACH2, MT-ND1, ZXDA, LSM11, LURAP1L, PSMD2, ZXDB, WDR91, ZXDC, GJA4, DPYSL3, STMN1, AP1S3, ANKS1A, RSPH6A, STARD3, PRKCB, SERPINF1, SERPINF2, SYTL1, RFX3, UNC5C, DKK3, RBP5, ZC2HC1A, RBP3, SERPING1, ANKK1, PLBD2, RD3, ADH4, PRDX1, PIP5K1B, RHBDL1, ABCA1, TPRG1, SLC16A12, LARP7, NR0B1, NR0B2, GRIN2B, EHD4, TMEM98, GJB4, AGO4, GJB3, CYP1A…	696	12648	18945	1.06744	0.996664	0.243379	0.240675
GOTERM_MF_DIRECT	GO:0008289~lipid binding	16	2.13049	0.0059001	STARD3, ANXA1, DGKA, APOA1, PLAAT3, PCTP, FABP12, AP2A2, GHR, OPA1, FABP5, ESYT3, PMP2, CERT1, NFE2L1, FERMT3	696	196	18945	2.22203	0.997144	0.243379	0.240675
GOTERM_MF_DIRECT	GO:1902936~phosphatidylinositol bisphosphate binding	4	0.532623	0.00650519	LAPTM4B, CLVS2, MAPT, RLBP1	696	11	18945	9.89812	0.998437	0.250644	0.247859
GOTERM_MF_DIRECT	GO:0004674~protein serine/threonine kinase activity	26	3.46205	0.00658258	DYRK4, PRKAA2, MAST3, TESK1, ILK, EEF2K, SLK, PAK6, PIM3, RIOK2, RIOK1, MARK4, STK32C, MAPK4, MAP4K4, CDKL5, PRKCB, HIPK1, TGFBR2, GAK, PINK1, MAK, CSNK2B, AAK1, ANKK1, MAP3K13	696	398	18945	1.77818	0.998553	0.250644	0.247859
GOTERM_MF_DIRECT	GO:0015226~carnitine transmembrane transporter activity	3	0.399467	0.00767567	SLC22A4, SLC22A5, SLC22A16	696	4	18945	20.4149	0.999513	0.262031	0.25912
GOTERM_MF_DIRECT	GO:0015208~guanine transmembrane transporter activity	3	0.399467	0.00767567	SLC43A3, SLC29A1, SLC29A2	696	4	18945	20.4149	0.999513	0.262031	0.25912
GOTERM_MF_DIRECT	GO:0080030~methyl indole-3-acetate esterase activity	3	0.399467	0.00767567	CES5A, CES2, CES1	696	4	18945	20.4149	0.999513	0.262031	0.25912
GOTERM_MF_DIRECT	GO:0015132~prostaglandin transmembrane transporter activity	4	0.532623	0.0084395	SLC22A6, SLCO4A1, SLC22A1, SLC22A11	696	12	18945	9.07328	0.999773	0.278504	0.275409
GOTERM_MF_DIRECT	GO:0016787~hydrolase activity	18	2.3968	0.0098974	ABCC1, DDX5, ENTPD1, ATP6V0E1, ABHD2, CES5A, THSD4, CES4A, ASRGL1, CNDP2, NUDT4, ABHD11, SPAG1, MCM4, RIOK1, DCP1A, PPEF2, CES2	696	247	18945	1.98363	0.999947	0.310384	0.306935
GOTERM_MF_DIRECT	GO:0008331~high voltage-gated calcium channel activity	5	0.665779	0.0106307	SCN10A, CACNB3, CACNA1B, CACNA1D, SCN4A	696	24	18945	5.6708	0.999975	0.310384	0.306935
GOTERM_MF_DIRECT	GO:0008519~ammonium transmembrane transporter activity	4	0.532623	0.0106758	SLC12A6, SLC12A7, RHCE, RHD	696	13	18945	8.37533	0.999976	0.310384	0.306935
GOTERM_MF_DIRECT	GO:0004865~protein serine/threonine phosphatase inhibitor activity	4	0.532623	0.0106758	PABIR1, PPP1R14A, PABIR2, PABIR3	696	13	18945	8.37533	0.999976	0.310384	0.306935
GOTERM_MF_DIRECT	GO:0008022~protein C-terminus binding	15	1.99734	0.0109732	MAGI1, NCF2, EPB41, CACNA1B, TESK1, FIGN, TJP1, ERCC4, TRIM3, NEFL, CTNNB1, CSK, CCN2, SHANK2, SHANK1	696	191	18945	2.13768	0.999982	0.310384	0.306935
GOTERM_MF_DIRECT	GO:0004712~protein serine/threonine/tyrosine kinase activity	27	3.59521	0.0120693	DYRK4, PRKAA2, MAST3, TESK1, ILK, SLK, PAK6, PIM3, CSK, RIOK2, RIOK1, MARK4, STK32C, MAPK4, EPHB3, MAP4K4, CDKL5, EPHA6, PRKCB, HIPK1, GAK, PINK1, MAK, AAK1, ANKK1, MAP3K13, FGFR1	696	440	18945	1.67031	0.999994	0.316869	0.313348
GOTERM_MF_DIRECT	GO:0008234~cysteine-type peptidase activity	6	0.798935	0.0120719	CTSL, CTSW, CTSF, CTSV, CTSC, ATG4D	696	38	18945	4.29787	0.999994	0.316869	0.313348
GOTERM_MF_DIRECT	GO:0015207~adenine transmembrane transporter activity	3	0.399467	0.0124827	SLC43A3, SLC29A1, SLC29A2	696	5	18945	16.3319	0.999996	0.316869	0.313348
GOTERM_MF_DIRECT	GO:0043426~MRF binding	3	0.399467	0.0124827	KLF5, BHLHE40, BHLHE41	696	5	18945	16.3319	0.999996	0.316869	0.313348
GOTERM_MF_DIRECT	GO:0005178~integrin binding	13	1.73103	0.0137198	ITGB4, EMP2, PTN, IGF1, FRMD5, PTPRZ1, GPNMB, CCN4, LCP1, TLN2, CCN2, CCN1, FERMT3	696	158	18945	2.23961	0.999999	0.339565	0.335792
GOTERM_MF_DIRECT	GO:0004364~glutathione transferase activity	5	0.665779	0.0161043	GSTZ1, GSTO2, GSTT4, GSTT2, GSTT2B	696	27	18945	5.04071	1	0.38886	0.384539
GOTERM_MF_DIRECT	GO:0015179~L-amino acid transmembrane transporter activity	5	0.665779	0.0182564	SLC43A1, SLC1A2, SLC7A13, SLC7A11, SLC7A2	696	28	18945	4.86068	1	0.420673	0.415999
GOTERM_MF_DIRECT	GO:0004923~leukemia inhibitory factor receptor activity	3	0.399467	0.0182716	OSMR, IL13RA1, CRLF2	696	6	18945	13.6099	1	0.420673	0.415999
GOTERM_MF_DIRECT	GO:0042577~lipid phosphatase activity	4	0.532623	0.0192661	PLPPR2, PLPPR3, PLPPR4, INPP5K	696	16	18945	6.80496	1	0.433486	0.42867
GOTERM_MF_DIRECT	GO:0042803~protein homodimerization activity	39	5.19308	0.0218097	TENM2, CANT1, CSF1, TFRC, UXS1, TYRP1, ODC1, PTPRO, BHLHE41, SLC4A1, RAP1GAP, GHR, SLK, DGCR8, IL6R, ST3GAL2, MAPK4, STARD3, PRMT8, SLC30A8, HMGCS1, SERPINF2, APOA1, NR0B1, TYR, NR0B2, GSTZ1, MYOD1, BHLHE40, BCL2, FIBIN, RDH5, MAP3K13, IL17D, HPD, DSCAML1, PRTFDC1, NECTIN2, FGFR1	696	736	18945	1.44235	1	0.479813	0.474481
GOTERM_MF_DIRECT	GO:0099507~ligand-gated ion channel activity involved in regulation of presynaptic membrane potential	4	0.532623	0.0227694	GRIA1, GABRB2, GABRR1, GRIN2B	696	17	18945	6.40467	1	0.490037	0.484592
GOTERM_MF_DIRECT	GO:0050291~sphingosine N-acyltransferase activity	3	0.399467	0.0249642	CERS4, CERS5, TLCD3B	696	7	18945	11.6656	1	0.525841	0.519999
GOTERM_MF_DIRECT	GO:0008028~monocarboxylic acid transmembrane transporter activity	4	0.532623	0.0265947	SLC16A6, SLC16A12, SLC16A2, SLC16A3	696	18	18945	6.04885	1	0.526575	0.520724
GOTERM_MF_DIRECT	GO:0005452~inorganic anion exchanger activity	4	0.532623	0.0265947	SLC22A6, SLC4A1, SLC4A5, SLC22A11	696	18	18945	6.04885	1	0.526575	0.520724
GOTERM_MF_DIRECT	GO:0008970~phosphatidylcholine 1-acylhydrolase activity	4	0.532623	0.0265947	PNPLA8, PLAAT3, PLAAT2, PLAAT5	696	18	18945	6.04885	1	0.526575	0.520724
GOTERM_MF_DIRECT	GO:0005509~calcium ion binding	39	5.19308	0.028133	TENM2, C2CD5, MCTP1, CANT1, CABP7, DGKA, NCAN, PROS1, PCDH15, CACNA1B, LTBP3, THBS2, FBLN2, CDH8, PCDH17, LOXL2, ACAN, EEF2K, DNER, CDH24, ANXA1, CD93, ANXA3, PCDH8, EPDR1, SYT9, LRP1B, EHD4, CDHR1, MATN1, ESYT3, LCP1, PLCH2, ASTN2, ADGRL4, PPEF2, DSC1, DSC2, DSC3	696	750	18945	1.41543	1	0.546111	0.540043
GOTERM_MF_DIRECT	GO:0008373~sialyltransferase activity	4	0.532623	0.0307408	ST8SIA3, ST3GAL1, ST3GAL2, ST6GALNAC6	696	19	18945	5.73049	1	0.585258	0.578755
GOTERM_MF_DIRECT	GO:0052689~carboxylic ester hydrolase activity	5	0.665779	0.0316257	ABHD11, ALDH2, CES2, CES4A, CES1	696	33	18945	4.12422	1	0.590745	0.584181
GOTERM_MF_DIRECT	GO:0008509~anion transmembrane transporter activity	3	0.399467	0.0324864	SLC1A2, SLC4A1, SLC4A5	696	8	18945	10.2074	1	0.595585	0.588967
GOTERM_MF_DIRECT	GO:0015347~sodium-independent organic anion transmembrane transporter activity	4	0.532623	0.0399844	SLC22A6, SLCO4A1, SLC22A9, SLC22A11	696	21	18945	5.18473	1	0.71972	0.711723
GOTERM_MF_DIRECT	GO:0005127~ciliary neurotrophic factor receptor binding	3	0.399467	0.0407687	OSMR, IL13RA1, CRLF2	696	9	18945	9.07328	1	0.720732	0.712724
GOTERM_MF_DIRECT	GO:0017124~SH3 domain binding	10	1.33156	0.0424644	VASP, DPYSL3, WIPF3, INPP5J, FMN1, MAPT, SHANK2, SHANK1, CRB3, DNM2	696	126	18945	2.1603	1	0.737539	0.729344
GOTERM_MF_DIRECT	GO:0005243~gap junction channel activity	4	0.532623	0.0450735	GJB4, GJB3, GJB5, GJA4	696	22	18945	4.94906	1	0.769358	0.760809
GOTERM_MF_DIRECT	GO:0015101~organic cation transmembrane transporter activity	3	0.399467	0.0497452	SLC22A3, SLC22A16, SLC22A1	696	10	18945	8.16595	1	0.80584	0.796886
GOTERM_MF_DIRECT	GO:0052740~1-acyl-2-lysophosphatidylserine acylhydrolase activity	3	0.399467	0.0497452	PLAAT3, PLAAT2, PLAAT5	696	10	18945	8.16595	1	0.80584	0.796886
GOTERM_MF_DIRECT	GO:0015301~anion:anion antiporter activity	4	0.532623	0.0504667	SLC22A6, SLC4A1, SLC4A5, SLC22A9	696	23	18945	4.73388	1	0.80584	0.796886
GOTERM_MF_DIRECT	GO:0042910~xenobiotic transporter activity	4	0.532623	0.0504667	ABCC1, SLC22A5, SLC43A3, SLC22A1	696	23	18945	4.73388	1	0.80584	0.796886
GOTERM_MF_DIRECT	GO:1904315~transmitter-gated ion channel activity involved in regulation of postsynaptic membrane potential	5	0.665779	0.0579269	GRIA1, GABRB2, GRIA2, GABRR1, GRIN2B	696	40	18945	3.40248	1	0.877024	0.867279
GOTERM_MF_DIRECT	GO:0016918~retinal binding	3	0.399467	0.0593541	RBP5, RBP3, RLBP1	696	11	18945	7.42359	1	0.877024	0.867279
GOTERM_MF_DIRECT	GO:0036312~phosphatidylinositol 3-kinase regulatory subunit binding	3	0.399467	0.0593541	PIK3R1, PTPN13, DNM2	696	11	18945	7.42359	1	0.877024	0.867279
GOTERM_MF_DIRECT	GO:0052739~phosphatidylserine 1-acylhydrolase activity	3	0.399467	0.0593541	PLAAT3, PLAAT2, PLAAT5	696	11	18945	7.42359	1	0.877024	0.867279
GOTERM_MF_DIRECT	GO:0045294~alpha-catenin binding	3	0.399467	0.0593541	CDH24, CTNNB1, PKP3	696	11	18945	7.42359	1	0.877024	0.867279
GOTERM_MF_DIRECT	GO:0015171~amino acid transmembrane transporter activity	5	0.665779	0.0624075	SLC22A4, SLC43A1, SLC16A2, SLC38A2, SLC7A2	696	41	18945	3.31949	1	0.90858	0.898484
GOTERM_MF_DIRECT	GO:0034452~dynactin binding	3	0.399467	0.0695371	BICDL1, MAPT, BICD2	696	12	18945	6.80496	1	0.911393	0.901267
GOTERM_MF_DIRECT	GO:0008513~secondary active organic cation transmembrane transporter activity	2	0.266312	0.0720263	SLC22A4, SLC22A1	696	2	18945	27.2198	1	0.911393	0.901267
GOTERM_MF_DIRECT	GO:0099530~G-protein coupled receptor activity involved in regulation of postsynaptic membrane potential	2	0.266312	0.0720263	GRM5, GRM1	696	2	18945	27.2198	1	0.911393	0.901267
GOTERM_MF_DIRECT	GO:0001641~group II metabotropic glutamate receptor activity	2	0.266312	0.0720263	GRM3, GRM2	696	2	18945	27.2198	1	0.911393	0.901267
GOTERM_MF_DIRECT	GO:0004996~thyroid-stimulating hormone receptor activity	2	0.266312	0.0720263	PAX8, TSHR	696	2	18945	27.2198	1	0.911393	0.901267
GOTERM_MF_DIRECT	GO:0004503~monophenol monooxygenase activity	2	0.266312	0.0720263	TYRP1, TYR	696	2	18945	27.2198	1	0.911393	0.901267
GOTERM_MF_DIRECT	GO:0018820~cyanamide hydratase activity	2	0.266312	0.0720263	CA1, CA2	696	2	18945	27.2198	1	0.911393	0.901267
GOTERM_MF_DIRECT	GO:0042019~interleukin-23 binding	2	0.266312	0.0720263	IL23R, IL12RB1	696	2	18945	27.2198	1	0.911393	0.901267
GOTERM_MF_DIRECT	GO:0042020~interleukin-23 receptor activity	2	0.266312	0.0720263	IL23R, IL12RB1	696	2	18945	27.2198	1	0.911393	0.901267
GOTERM_MF_DIRECT	GO:0051903~S-(hydroxymethyl)glutathione dehydrogenase activity	2	0.266312	0.0720263	ADH4, ADH5	696	2	18945	27.2198	1	0.911393	0.901267
GOTERM_MF_DIRECT	GO:0031267~small GTPase binding	17	2.26365	0.0727273	ABCA1, NCKAP1, DENND1B, CDKL5, NCF2, SYTL1, RANBP9, BICDL1, BICD2, FGD1, RAP1GAP, IPO5, ARHGAP44, AP3M1, INF2, CDC42EP5, TNPO1	696	292	18945	1.58472	1	0.911393	0.901267
GOTERM_MF_DIRECT	GO:0050681~androgen receptor binding	4	0.532623	0.0749395	DDX5, PRPF6, PRKCB, NSD1	696	27	18945	4.03257	1	0.927376	0.917072
GOTERM_MF_DIRECT	GO:0016301~kinase activity	14	1.86418	0.0799674	DYRK4, CDKN1A, CDKL5, PRKAA2, DGKA, AKAP6, PIK3R1, MAPK8IP2, MAPK8IP1, GAK, PINK1, MAK, CSNK2B, CERT1	696	229	18945	1.66409	1	0.96874	0.957976
GOTERM_MF_DIRECT	GO:0005313~L-glutamate transmembrane transporter activity	3	0.399467	0.0802391	SLC1A2, SLC17A6, SLC17A7	696	13	18945	6.2815	1	0.96874	0.957976
GOTERM_MF_DIRECT	GO:0009881~photoreceptor activity	3	0.399467	0.0914086	RRH, RGR, OPN5	696	14	18945	5.83282	1	1	0.989889
GOTERM_MF_DIRECT	GO:0008195~phosphatidate phosphatase activity	3	0.399467	0.0914086	PLPPR2, PLPPR3, PLPPR4	696	14	18945	5.83282	1	1	0.989889
GOTERM_MF_DIRECT	GO:0001540~beta-amyloid binding	7	0.932091	0.0919991	GRIA1, C1QA, GRIA2, CACNA1B, APOA1, MAPK8IP2, GRIN2B	696	85	18945	2.24163	1	1	0.989889
GOTERM_MF_DIRECT	GO:0009055~electron carrier activity	6	0.798935	0.0991248	ALDH2, NCF2, HAAO, CYP1A2, ADH5, LOXL2	696	67	18945	2.4376	1	1	0.989889
