# Supplementary material for: Identification of Candidate Genes for Red-Eyed (Albinism) Domestic Guppies Using Genomic and Transcriptomic Analyses
Source: Int J Mol Sci. 2024 Feb 11;25(4):2175. doi: 10.3390/ijms25042175 (PMC10888696; doi:10.3390/ijms25042175)
Supplement: Supplementary file 1 [file ijms-25-02175-s001.zip › Table S7 the enriched KEGG pathways of DEGs.xlsx]

## Sheet: kegg
Category	Term	Count	%	PValue	Genes	List Total	Pop Hits	Pop Total	Fold Enrichment	Bonferroni	Benjamini	FDR
KEGG_PATHWAY	hsa00350:Tyrosine metabolism	12	1.59787	9.38e-08	GSTZ1, ADH4, HGD, ADH1C, ADH1B, ADH1A, TYRP1, TYR, ADH7, HPD, ADH5, ADH6	342	36	8465	8.25049	2.85e-05	2.05e-05	1.97e-05
KEGG_PATHWAY	hsa04724:Glutamatergic synapse	20	2.66312	1.35e-07	GRIA1, GRIA2, PRKCB, SLC1A2, CACNA1D, ADCY1, GRIN2B, GRM1, GRM3, GRM2, GRM5, GNG10, GNAQ, SLC17A6, SLC17A7, GNB5, GLUL, SLC38A2, SHANK2, SHANK1	342	115	8465	4.3046	4.11e-05	2.05e-05	1.97e-05
KEGG_PATHWAY	hsa00910:Nitrogen metabolism	7	0.932091	3.47e-05	CA12, CA1, CA3, CA2, CA9, GLUL, CA13	342	17	8465	10.1918	0.0104969	0.00351738	0.00337854
KEGG_PATHWAY	hsa00980:Metabolism of xenobiotics by cytochrome P450	13	1.73103	5.94e-05	ADH1C, GSTO2, ADH1B, ADH1A, GSTT2, ADH7, ADH5, ADH6, ADH4, CYP1A2, CYP1A1, GSTT2B, CBR3	342	78	8465	4.12524	0.0178952	0.00451418	0.00433599
KEGG_PATHWAY	hsa04723:Retrograde endocannabinoid signaling	17	2.26365	0.000291	GRIA1, MT-ND6, GABRB2, GRIA2, PRKCB, CACNA1B, CACNA1D, ADCY1, GRM1, MT-ND1, GRM5, GNG10, GABRR1, GNAQ, SLC17A6, SLC17A7, GNB5	342	148	8465	2.84307	0.0847328	0.0177053	0.0170064
KEGG_PATHWAY	hsa00830:Retinol metabolism	11	1.46471	0.000357	ADH4, ADH1C, ADH1B, ADH1A, CYP1A2, CYP1A1, RDH5, ADH7, ADH5, RPE65, ADH6	342	68	8465	4.00391	0.102864	0.0180881	0.0173741
KEGG_PATHWAY	hsa00982:Drug metabolism - cytochrome P450	11	1.46471	0.000571	ADH4, ADH1C, GSTO2, ADH1B, ADH1A, CYP1A2, GSTT2, ADH7, GSTT2B, ADH5, ADH6	342	72	8465	3.78147	0.159353	0.0247906	0.023812
KEGG_PATHWAY	hsa05033:Nicotine addiction	8	1.06525	0.000957	GRIA1, GABRB2, GRIA2, GABRR1, CACNA1B, SLC17A6, SLC17A7, GRIN2B	342	40	8465	4.95029	0.252458	0.0363531	0.0349182
KEGG_PATHWAY	hsa00071:Fatty acid degradation	8	1.06525	0.00149086	ADH4, ALDH2, ADH1C, ADH1B, ADH1A, ADH7, ADH5, ADH6	342	43	8465	4.60492	0.364637	0.0455265	0.0437294
KEGG_PATHWAY	hsa01100:Metabolic pathways	85	11.3182	0.00149758	MT-ND6, DHFR2, ALAS2, MOGAT3, UXS1, DGKA, GBA2, LCLAT1, GALNT10, HK1, MT-ND1, CNDP2, FADS2, CA1, SMPD4, ALDH2, CA3, CA2, CA9, GLUL, AASS, CA13, CERS4, CERS5, ENTPD1, PCYT1B, ATP6V0E1, HGD, GPX4, HMGCS1, GSTO2, URAD, PLAAT3, AMPD3, PLAAT2, PRODH2, LSS, ASRGL1, B3GNT2, RDH5, HPD, ST6GALNAC6, CANT1, ADH1C, ADH1B, HAAO, ADH1A, TYRP1, ODC1, DOT1L, GSTT2, ADCY1, ADH7, ADH5, ADH6, ADH4, AANAT, EXTL1, NT…	342	1541	8465	1.36527	0.365936	0.0455265	0.0437294
KEGG_PATHWAY	hsa00620:Pyruvate metabolism	8	1.06525	0.00253522	ADH4, ALDH2, ADH1C, ADH1B, ADH1A, ADH7, ADH5, ADH6	342	47	8465	4.21301	0.537766	0.0691814	0.0664506
KEGG_PATHWAY	hsa04630:JAK-STAT signaling pathway	16	2.13049	0.00279813	IL11, CDKN1A, IL11RA, IL23R, PIK3R1, IL2RG, OSMR, EPOR, IL27RA, GHR, IL3RA, BCL2, IL12RB1, IL6R, IL13RA1, CRLF2	342	166	8465	2.38568	0.573364	0.0691814	0.0664506
KEGG_PATHWAY	hsa04727:GABAergic synapse	11	1.46471	0.00295842	GABRB2, GABBR1, GNG10, GABRR1, PRKCB, CACNA1B, CACNA1D, GNB5, ADCY1, GLUL, SLC38A2	342	89	8465	3.05917	0.593711	0.0691814	0.0664506
KEGG_PATHWAY	hsa00010:Glycolysis / Gluconeogenesis	9	1.1984	0.00523599	ADH4, ALDH2, ADH1C, ADH1B, ADH1A, ADH7, ADH5, ADH6, HK1	342	67	8465	3.32482	0.797279	0.108282	0.104008
KEGG_PATHWAY	hsa04713:Circadian entrainment	11	1.46471	0.00551348	GRIA1, ADCYAP1, GRIA2, GNG10, PER3, PRKCB, GNAQ, CACNA1D, GNB5, ADCY1, GRIN2B	342	97	8465	2.80687	0.813763	0.108282	0.104008
KEGG_PATHWAY	hsa04725:Cholinergic synapse	12	1.59787	0.00569905	CHRM2, GNG10, PRKCB, GNAQ, KCNQ2, BCL2, CACNA1B, CACNA1D, GNB5, ADCY1, PIK3R1, SLC18A3	342	113	8465	2.62847	0.824035	0.108282	0.104008
KEGG_PATHWAY	hsa05017:Spinocerebellar ataxia	13	1.73103	0.0125782	GRIA1, GRIA2, PRKCB, PIK3R1, GRIN2B, GRM1, PSMA5, OPA1, PSMC1, PSMD2, MYOD1, GNAQ, ATXN10	342	143	8465	2.25013	0.978678	0.224928	0.216049
KEGG_PATHWAY	hsa04510:Focal adhesion	16	2.13049	0.0169863	VASP, SHC1, PRKCB, ITGB4, RASGRF1, ILK, EMP1, EMP2, PIK3R1, IGF1, THBS2, BCL2, CTNNB1, PAK6, PIP5K1B, TLN2	342	203	8465	1.95085	0.994529	0.283254	0.272073
KEGG_PATHWAY	hsa04720:Long-term potentiation	8	1.06525	0.0177034	GRIA1, GRIA2, GRM5, PRKCB, GNAQ, ADCY1, GRIN2B, GRM1	342	67	8465	2.9554	0.995617	0.283254	0.272073
KEGG_PATHWAY	hsa04916:Melanogenesis	10	1.33156	0.0202666	EDNRB, MC1R, PRKCB, WNT7B, GNAQ, TYRP1, WNT8B, CTNNB1, ADCY1, TYR	342	101	8465	2.45064	0.998019	0.308053	0.295893
KEGG_PATHWAY	hsa04928:Parathyroid hormone synthesis, secretion and action	10	1.33156	0.0268015	NR4A2, CDKN1A, MMP25, CYP24A1, MMP24, PRKCB, GNAQ, BCL2, ADCY1, FGFR1	342	106	8465	2.33504	0.999741	0.387984	0.372669
KEGG_PATHWAY	hsa04151:PI3K-Akt signaling pathway	23	3.06258	0.0282467	MAGI1, CHRM2, PHLPP2, CDKN1A, CRTC2, PRKAA2, CSF1, ITGB4, PPP2R5B, PIK3R1, IGF1, IL2RG, THBS2, OSMR, EPOR, GHR, GNG10, LPAR5, IL3RA, BCL2, GNB5, IL6R, FGFR1	342	354	8465	1.60815	0.999835	0.390319	0.374911
KEGG_PATHWAY	hsa05412:Arrhythmogenic right ventricular cardiomyopathy	8	1.06525	0.0349225	SLC8A3, DSP, CACNB3, ITGB4, CTNNB1, CACNA1D, CACNA2D4, DSC2	342	77	8465	2.57158	0.99998	0.461584	0.443363
KEGG_PATHWAY	hsa04721:Synaptic vesicle cycle	8	1.06525	0.0370969	ATP6V0E1, CACNA1B, SLC1A2, SLC17A6, SLC17A7, AP2A2, DNM2, SLC18A3	342	78	8465	2.53861	0.99999	0.469894	0.451346
KEGG_PATHWAY	hsa04142:Lysosome	11	1.46471	0.040137	LAPTM4B, AP3M1, NPC1, CTSL, DMXL1, CTSW, CTSF, AP1S3, ARSG, CTSV, CTSC	342	132	8465	2.06262	0.999996	0.488065	0.4688
KEGG_PATHWAY	hsa05231:Choline metabolism in cancer	9	1.1984	0.0435417	SLC22A4, SLC22A3, PCYT1B, SLC22A5, PRKCB, DGKA, SLC22A1, PIP5K1B, PIK3R1	342	98	8465	2.27309	0.999999	0.509103	0.489007
KEGG_PATHWAY	hsa04710:Circadian rhythm	5	0.665779	0.0463514	PRKAA2, DBP, PER3, BHLHE40, BHLHE41	342	34	8465	3.63992	0.999999	0.521882	0.501281
KEGG_PATHWAY	hsa00330:Arginine and proline metabolism	6	0.798935	0.0496794	ALDH2, ODC1, PYCR1, PYCR2, PRODH2, CNDP2	342	50	8465	2.97018	1	0.539376	0.518085
KEGG_PATHWAY	hsa04014:Ras signaling pathway	16	2.13049	0.0531529	CSF1, SHC1, PRKCB, RASGRF2, RASGRF1, PLAAT3, PLAAT2, PIK3R1, RASAL2, IGF1, GRIN2B, GNG10, RASA3, PAK6, GNB5, FGFR1	342	236	8465	1.67807	1	0.557189	0.535195
KEGG_PATHWAY	hsa04071:Sphingolipid signaling pathway	10	1.33156	0.055011	CERS4, ACER1, CERS5, ABCC1, PRKCB, GNAQ, BCL2, PPP2R5B, DEGS2, PIK3R1	342	121	8465	2.04558	1	0.557445	0.53544
KEGG_PATHWAY	hsa05200:Pathways in cancer	30	3.99467	0.0569865	CDKN1A, SPI1, IL23R, GSTT2, WNT8B, ADCY1, PIK3R1, IL2RG, GNG10, EDNRB, IL12RB1, GSTT2B, IL6R, IL13RA1, GADD45B, GSTO2, PRKCB, WNT7B, IGF1, EPOR, ESR2, TGFBR2, LPAR5, PAX8, GNAQ, IL3RA, BCL2, CTNNB1, GNB5, FGFR1	342	531	8465	1.39839	1	0.558835	0.536776
KEGG_PATHWAY	hsa04936:Alcoholic liver disease	11	1.46471	0.0604237	C1QA, ADH4, PRKAA2, ALDH2, ADH1C, ADH1B, ADH1A, CTNNB1, ADH7, ADH5, ADH6	342	142	8465	1.91737	1	0.563109	0.540881
KEGG_PATHWAY	hsa00600:Sphingolipid metabolism	6	0.798935	0.061127	CERS4, ACER1, CERS5, SMPD4, DEGS2, GBA2	342	53	8465	2.80205	1	0.563109	0.540881
KEGG_PATHWAY	hsa05032:Morphine addiction	8	1.06525	0.0736036	GABRB2, GABBR1, GNG10, GABRR1, PRKCB, CACNA1B, GNB5, ADCY1	342	91	8465	2.17595	1	0.643431	0.618032
KEGG_PATHWAY	hsa04072:Phospholipase D signaling pathway	11	1.46471	0.075326	GRM3, GRM2, GRM5, LPAR5, SHC1, DGKA, PIP5K1B, ADCY1, PIK3R1, GRM1, DNM2	342	148	8465	1.83964	1	0.643431	0.618032
KEGG_PATHWAY	hsa05225:Hepatocellular carcinoma	12	1.59787	0.0765612	CDKN1A, GADD45B, GSTO2, SHC1, PRKCB, WNT7B, WNT8B, GSTT2, CTNNB1, PIK3R1, GSTT2B, TGFBR2	342	168	8465	1.76796	1	0.643431	0.618032
KEGG_PATHWAY	hsa04520:Adherens junction	8	1.06525	0.0806161	TJP1, CSNK2B, CTNNB1, RADIL, SSX2IP, NECTIN2, FGFR1, TGFBR2	342	93	8465	2.12916	1	0.643431	0.618032
KEGG_PATHWAY	hsa04015:Rap1 signaling pathway	14	1.86418	0.0814937	MAGI1, VASP, CSF1, PRKCB, ADCY1, PIK3R1, IGF1, GRIN2B, RAP1GAP, LPAR5, GNAQ, CTNNB1, TLN2, FGFR1	342	210	8465	1.6501	1	0.643431	0.618032
KEGG_PATHWAY	hsa04923:Regulation of lipolysis in adipocytes	6	0.798935	0.0832429	FABP4, PLAAT3, PLAAT2, ADCY1, PIK3R1, TSHR	342	58	8465	2.5605	1	0.643431	0.618032
KEGG_PATHWAY	hsa04728:Dopaminergic synapse	10	1.33156	0.0848664	GRIA1, GRIA2, GNG10, PRKCB, GNAQ, PPP2R5B, CACNA1B, CACNA1D, GNB5, GRIN2B	342	132	8465	1.87511	1	0.643431	0.618032
KEGG_PATHWAY	hsa00380:Tryptophan metabolism	5	0.665779	0.0874478	AANAT, ALDH2, HAAO, CYP1A2, CYP1A1	342	42	8465	2.9466	1	0.643431	0.618032
KEGG_PATHWAY	hsa04060:Cytokine-cytokine receptor interaction	18	2.3968	0.0909979	IL11, CSF1, IL11RA, IL23R, INHBA, IL2RG, OSMR, EPOR, TGFBR2, IL27RA, GHR, IL3RA, IL12RB1, IL17D, IL6R, TNFRSF21, IL13RA1, CRLF2	342	297	8465	1.50009	1	0.643431	0.618032
KEGG_PATHWAY	hsa04966:Collecting duct acid secretion	4	0.532623	0.0930004	ATP6V0E1, CA2, SLC4A1, SLC12A7	342	27	8465	3.66688	1	0.643431	0.618032
KEGG_PATHWAY	hsa04730:Long-term depression	6	0.798935	0.0931282	GRIA1, GRIA2, PRKCB, GNAQ, IGF1, GRM1	342	60	8465	2.47515	1	0.643431	0.618032
KEGG_PATHWAY	hsa04210:Apoptosis	10	1.33156	0.0977385	GADD45B, CTSL, IL3RA, BCL2, CTSW, CTSF, CTSV, PIK3R1, PTPN13, CTSC	342	136	8465	1.81996	1	0.660278	0.634214
